# Supplementary material for: Pharmacological inhibition of sphingolipid synthesis reduces ferroptosis by stimulating the HIF-1 pathway
Source: iScience. 2022 Jun 6;25(7):104533. doi: 10.1016/j.isci.2022.104533 (PMC9240796; doi:10.1016/j.isci.2022.104533)
Supplement: Table S1. Transcriptome profiles of HT22 cells treated with myriocin, related to Figure 3 [file mmc2.xlsx]

## Sheet: Sheet1
Table S1. Transcriptome profiles of HT22 cells treated with myriocin (Related to Figure 3)
ID	Name	Control1:read count	Control2:read count	Control3:read count	Myriocin1:read count	Myriocin2:read count	Myriocin3:read count	log2FoldChange	pval
ENSMUSG00000006494	Pdk1	540	563	457	1281	1436	1292	1.29491	8.32079e-10
ENSMUSG00000078566	Bnip3	364	379	340	932	990	779	1.24664	6.46002e-09
ENSMUSG00000019189	Rnf145	3487	2919	2528	6177	6533	7491	1.11436	3.47731e-08
ENSMUSG00000026308	Klhl30	82	56	42	14	12	12	-2.29616	1.80768e-07
ENSMUSG00000003541	Ier3	905	778	650	1315	1555	1884	0.964869	1.26562e-05
ENSMUSG00000020277	Pfkl	3632	3306	3167	6081	6117	6993	0.857067	1.82241e-05
ENSMUSG00000032135	Mcam	400	444	352	651	786	817	0.848145	8.18652e-05
ENSMUSG00000029661	Col1a2	4483	4793	3582	2634	2873	2299	-0.78442	8.54474e-05
ENSMUSG00000063873	Slc24a3	405	465	349	225	238	254	-0.828419	0.000234236
ENSMUSG00000006930	Hap1	157	157	144	291	300	290	0.873868	0.000251385
ENSMUSG00000028527	Ak4	506	477	369	776	811	834	0.779507	0.000290495
ENSMUSG00000041695	Kcnj2	76	112	84	32	67	33	-1.12489	0.000431714
ENSMUSG00000040152	Thbs1	480	533	436	298	298	308	-0.746399	0.000724057
ENSMUSG00000006403	Adamts4	193	185	145	290	328	333	0.79989	0.00073764
ENSMUSG00000036890	Gtdc1	97	139	101	55	68	55	-0.989864	0.000745518
ENSMUSG00000022894	Adamts5	217	264	238	161	168	106	-0.801363	0.00115835
ENSMUSG00000079049	Serpinb1c	11	10	7	2	0	0	-3.83291	0.00137696
ENSMUSG00000005413	Hmox1	3773	3472	2975	2252	2173	2444	-0.636542	0.00140694
ENSMUSG00000042622	Maff	419	312	281	490	563	694	0.725608	0.00147598
ENSMUSG00000035105	Egln3	420	376	312	566	580	722	0.692505	0.00156595
ENSMUSG00000002289	Angptl4	6	10	11	26	34	28	1.61287	0.00182333
ENSMUSG00000025161	Slc16a3	32	30	36	64	67	85	1.06138	0.00183499
ENSMUSG00000027656	Ccn5	480	392	371	210	249	348	-0.68814	0.00209057
ENSMUSG00000022580	Rhpn1	5	18	18	39	31	43	1.37605	0.00225007
ENSMUSG00000028463	Car9	101	117	105	215	199	167	0.775397	0.00236946
ENSMUSG00000038188	Scarf1	7	5	10	23	24	29	1.69037	0.00237157
ENSMUSG00000026821	Ralgds	985	952	866	1368	1466	1689	0.622677	0.00244064
ENSMUSG00000021250	Fos	6	10	15	19	42	34	1.50285	0.00252239
ENSMUSG00000025153	Fasn	8076	7811	6247	11877	10442	12802	0.606479	0.00256332
ENSMUSG00000063430	Wscd2	65	61	54	23	33	33	-1.08613	0.00266157
ENSMUSG00000040009	Gnaz	47	36	32	78	72	88	0.989116	0.00297579
ENSMUSG00000028364	Tnc	48	56	31	85	91	94	0.948936	0.00320464
ENSMUSG00000041329	Atp1b2	3	9	10	17	29	27	1.62922	0.00372731
ENSMUSG00000038418	Egr1	168	204	185	387	914	483	1.59135	0.00435037
ENSMUSG00000045954	Cavin2	1931	2539	2148	1617	1878	1107	-0.600799	0.00437694
ENSMUSG00000068923	Syt11	361	375	311	571	579	538	0.622757	0.00442901
ENSMUSG00000034570	Inpp5j	232	203	226	366	343	379	0.644924	0.00450583
ENSMUSG00000021835	Bmp4	239	224	205	135	161	136	-0.700228	0.00458931
ENSMUSG00000063851	Rnf183	11	6	8	25	17	35	1.55963	0.00477577
ENSMUSG00000024190	Dusp1	578	593	483	753	900	964	0.596395	0.00485389
ENSMUSG00000028645	Slc2a1	1619	1439	1224	1955	2142	2558	0.573195	0.00504642
ENSMUSG00000003955	Fam162a	1317	1119	1011	1608	1832	1896	0.563914	0.00581429
ENSMUSG00000002409	Dyrk1b	168	204	162	286	268	318	0.643478	0.00682807
ENSMUSG00000007021	Syngr3	57	44	46	91	83	102	0.841585	0.00684597
ENSMUSG00000019960	Dusp6	88	95	75	141	166	141	0.728896	0.0071138
ENSMUSG00000037580	Gch1	24	19	19	40	61	37	1.07633	0.00763136
ENSMUSG00000022032	Scara5	7	13	12	3	0	3	-2.46618	0.00765688
ENSMUSG00000021608	Lpcat1	1499	1442	1208	2023	2066	2212	0.538664	0.00835691
ENSMUSG00000019916	P4ha1	1761	2075	1781	3087	3422	2159	0.551544	0.00866008
ENSMUSG00000031379	Pir	607	533	504	346	393	426	-0.565541	0.00933971
ENSMUSG00000021958	Pinx1	236	262	243	179	199	127	-0.630013	0.00977987
ENSMUSG00000013415	Igf2bp1	1625	1646	1290	1046	1165	1106	-0.52366	0.00988954
ENSMUSG00000017314	Mpp2	627	584	496	766	818	1117	0.599847	0.0105813
ENSMUSG00000061353	Cxcl12	1192	1094	1024	757	845	802	-0.531598	0.0106391
ENSMUSG00000019055	Plod1	1559	1423	1169	1934	1982	2306	0.522309	0.010958
ENSMUSG00000056481	Cd248	57	49	55	87	89	112	0.765365	0.0114626
ENSMUSG00000037703	Lzts3	1141	934	862	1295	1368	1740	0.520189	0.0118404
ENSMUSG00000040957	Cables1	22	33	21	9	9	14	-1.30329	0.0123895
ENSMUSG00000013418	B4galnt2	23	24	35	13	17	6	-1.29197	0.0126271
ENSMUSG00000037447	Arid5a	203	162	151	260	270	286	0.595702	0.0128004
ENSMUSG00000030695	Aldoa	14857	13669	13110	18750	19374	23052	0.486711	0.0136798
ENSMUSG00000037868	Egr2	14	11	9	19	38	28	1.25195	0.0138493
ENSMUSG00000018166	Erbb3	133	144	115	219	185	225	0.621044	0.0138574
ENSMUSG00000024912	Fosl1	124	145	100	204	187	204	0.631437	0.0138738
ENSMUSG00000022964	Tmem50b	814	784	638	979	1151	1208	0.513596	0.0140085
ENSMUSG00000026489	Coq8a	14	20	32	43	44	50	0.950942	0.0142698
ENSMUSG00000071656	Lrrn4cl	116	97	70	151	136	179	0.667083	0.0144979
ENSMUSG00000048373	Fgfbp1	4	5	4	0	0	0	-Inf	0.014615
ENSMUSG00000074796	Slc4a11	14	12	6	23	29	29	1.29444	0.0147688
ENSMUSG00000017929	B4galt5	1010	916	775	1239	1238	1525	0.505248	0.0152733
ENSMUSG00000039155	Cdh26	32	14	16	10	6	8	-1.42267	0.0155427
ENSMUSG00000069662	Marcks	2191	1862	1613	1194	1419	1614	-0.486815	0.015607
ENSMUSG00000052684	Jun	1135	1136	930	1439	1550	1737	0.498167	0.0156741
ENSMUSG00000024873	Cnih2	36	29	28	50	52	76	0.872492	0.0160251
ENSMUSG00000031538	Plat	1194	1128	978	1548	1706	1605	0.490886	0.0164072
ENSMUSG00000020122	Egfr	161	167	152	108	136	82	-0.634944	0.016543
ENSMUSG00000069833	Ahnak	6104	5960	4306	3963	4543	3836	-0.469053	0.0168724
ENSMUSG00000025422	Agap2	47	48	26	59	68	93	0.816168	0.0170934
ENSMUSG00000078886	Gm2026	1	0	5	7	8	17	2.24542	0.0173071
ENSMUSG00000032118	Fez1	52	65	34	98	83	84	0.763884	0.0173334
ENSMUSG00000032403	2300009A05Rik	22	42	28	15	23	5	-1.17911	0.0173541
ENSMUSG00000037972	Snn	1123	1031	918	1314	1476	1723	0.488904	0.0174151
ENSMUSG00000053965	Pde5a	28	28	31	8	22	11	-1.18139	0.0175167
ENSMUSG00000027368	Dusp2	33	29	17	48	46	61	0.926458	0.0177447
ENSMUSG00000031004	Mki67	731	656	501	458	572	363	-0.504687	0.0180939
ENSMUSG00000027313	Chac1	486	436	443	304	297	396	-0.522195	0.018286
ENSMUSG00000035929	H2-Q4	55	58	61	97	108	91	0.687122	0.0201802
ENSMUSG00000038587	Akap12	686	744	625	518	558	453	-0.496031	0.02023
ENSMUSG00000032281	Acsbg1	141	138	109	192	187	229	0.587794	0.0207078
ENSMUSG00000028261	Ndufaf4	508	653	568	483	465	231	-0.628566	0.020815
ENSMUSG00000037348	Paqr7	81	70	65	96	122	139	0.656868	0.0210006
ENSMUSG00000075602	Ly6a	31	19	14	7	12	8	-1.30614	0.0212643
ENSMUSG00000063229	Ldha	46575	38187	34327	52559	57326	80346	0.613589	0.0220298
ENSMUSG00000033149	Phldb2	892	1056	913	801	836	518	-0.482956	0.0222178
ENSMUSG00000036565	Ttyh3	2363	1979	1694	2574	2668	3459	0.466775	0.0222265
ENSMUSG00000003363	Pld3	1255	1065	1039	1379	1621	1863	0.46473	0.022488
ENSMUSG00000021418	Rpp40	204	186	174	122	145	130	-0.577806	0.0225351
ENSMUSG00000025498	Irf7	167	126	116	161	223	251	0.56884	0.0226079
ENSMUSG00000003123	Lipe	172	174	150	236	242	282	0.550103	0.0227373
ENSMUSG00000055805	Fmnl1	48	25	27	16	12	23	-1.02583	0.0227822
ENSMUSG00000031155	Pim2	410	380	334	467	560	633	0.496015	0.0230211
ENSMUSG00000039103	Nexn	23	30	37	18	15	12	-1.08833	0.023877
ENSMUSG00000027956	Tmem144	53	76	44	29	39	36	-0.793006	0.0241382
ENSMUSG00000039405	Prss23	540	521	553	388	426	391	-0.498726	0.0241614
ENSMUSG00000071669	Snx29	92	73	52	107	128	120	0.653153	0.0242447
ENSMUSG00000046329	Slc25a23	295	232	265	369	419	392	0.498823	0.0244697
ENSMUSG00000005968	Tuft1	181	210	159	276	276	282	0.537453	0.024475
ENSMUSG00000024073	Birc6	1105	987	675	745	782	569	-0.4589	0.0247636
ENSMUSG00000026981	Il1rn	19	21	18	5	9	10	-1.3451	0.0248987
ENSMUSG00000062991	Nrg1	124	134	95	68	91	80	-0.626304	0.0249207
ENSMUSG00000079547	H2-DMb1	411	403	390	499	555	711	0.481862	0.0252476
ENSMUSG00000029804	Herc3	841	874	760	704	687	484	-0.470792	0.0258295
ENSMUSG00000015652	Steap1	835	751	585	494	564	583	-0.465069	0.0260452
ENSMUSG00000024913	Lrp5	837	707	519	923	963	1096	0.47555	0.0262845
ENSMUSG00000024486	Hbegf	310	283	229	404	383	430	0.505555	0.0266016
ENSMUSG00000031283	Chrdl1	269	312	286	239	240	157	-0.52256	0.0273647
ENSMUSG00000025037	Maoa	1509	1610	1390	1092	1395	972	-0.45623	0.0274446
ENSMUSG00000091712	Sec14l5	18	15	24	6	11	7	-1.35106	0.0281474
ENSMUSG00000035783	Acta2	2730	2691	2506	1886	2092	2147	-0.442586	0.0287125
ENSMUSG00000025791	Pgm1	1882	1634	1510	2056	2333	2755	0.44078	0.0294716
ENSMUSG00000045441	Gprin3	36	52	34	21	38	10	-0.901157	0.0298553
ENSMUSG00000013089	Etv5	450	444	395	667	584	617	0.469409	0.0298613
ENSMUSG00000035671	Zswim4	1645	1553	1366	1981	1949	2555	0.443124	0.0300371
ENSMUSG00000021403	Serpinb9b	92	132	91	64	99	38	-0.724251	0.0300547
ENSMUSG00000000567	Sox9	413	363	293	528	433	594	0.483979	0.0306712
ENSMUSG00000046743	Fat4	119	118	78	79	72	63	-0.613103	0.0308119
ENSMUSG00000045414	1190002N15Rik	1213	1437	1290	1006	1228	804	-0.45249	0.0309267
ENSMUSG00000040128	Pnrc1	571	479	482	711	692	802	0.456929	0.0312638
ENSMUSG00000028179	Cth	311	339	299	281	213	212	-0.492904	0.0316923
ENSMUSG00000044006	Cilp2	14	8	13	20	29	30	1.0881	0.0319415
ENSMUSG00000059013	Sh2d3c	89	72	79	125	108	147	0.593891	0.0326194
ENSMUSG00000022665	Ccdc80	524	638	544	497	505	297	-0.467207	0.0326523
ENSMUSG00000035109	Shc4	97	126	93	184	187	117	0.558883	0.0329767
ENSMUSG00000028967	Errfi1	454	418	399	596	688	548	0.454302	0.0329886
ENSMUSG00000045519	Zfp560	92	84	69	110	159	118	0.589979	0.0330877
ENSMUSG00000068105	Tnfrsf13c	10	14	10	31	26	20	1.11556	0.0334568
ENSMUSG00000026043	Col3a1	1400	1222	1206	828	1056	1082	-0.440191	0.0338732
ENSMUSG00000021185	Dglucy	210	239	177	155	166	136	-0.518582	0.0340054
ENSMUSG00000020532	Acaca	1221	1553	1354	2065	2187	1577	0.423102	0.0341025
ENSMUSG00000023084	Lrrc71	2	0	1	7	17	3	3.06325	0.0341039
ENSMUSG00000053626	Tll1	40	40	32	26	23	14	-0.895728	0.0342155
ENSMUSG00000038375	Trp53inp2	482	446	377	625	585	665	0.460399	0.0344001
ENSMUSG00000028195	Ccn1	1929	1749	1429	1930	2988	2268	0.423011	0.0353767
ENSMUSG00000051910	Sox6	5	10	6	3	0	1	-2.42317	0.0360731
ENSMUSG00000028341	Nr4a3	35	34	18	61	48	48	0.807568	0.0365794
ENSMUSG00000021765	Fst	68	76	61	57	44	32	-0.68892	0.0369387
ENSMUSG00000081534	Slc48a1	2740	2314	2226	1690	1717	2297	-0.417533	0.0371468
ENSMUSG00000026649	Cfap126	4	3	2	9	11	13	1.82313	0.0372594
ENSMUSG00000056457	Prl2c3	9	11	5	1	2	3	-2.10365	0.0373801
ENSMUSG00000028034	Fubp1	2266	2702	2294	2160	2175	1358	-0.42406	0.0374698
ENSMUSG00000001053	N4bp3	328	263	249	417	357	442	0.470669	0.0378747
ENSMUSG00000044288	Cnr1	77	93	62	49	64	41	-0.656807	0.0381668
ENSMUSG00000046694	Tent5b	634	594	505	393	376	564	-0.439125	0.0382557
ENSMUSG00000040557	Mettl27	51	43	48	74	79	83	0.657787	0.0384254
ENSMUSG00000058022	Adtrp	0	0	0	6	0	5	Inf	0.0387283
ENSMUSG00000028476	Reck	35	45	35	63	82	52	0.703274	0.0387865
ENSMUSG00000001020	S100a4	9	10	13	1	6	3	-1.78994	0.039105
ENSMUSG00000054793	Cadm4	164	162	137	174	237	295	0.542661	0.0397649
ENSMUSG00000024246	Thumpd2	173	139	127	102	115	99	-0.541859	0.0407214
ENSMUSG00000028965	Tnfrsf9	405	357	306	487	506	533	0.450982	0.0412489
ENSMUSG00000029385	Ccng2	291	341	274	383	473	445	0.453176	0.0413908
ENSMUSG00000037892	Pcdh18	416	513	475	355	414	310	-0.457668	0.0414947
ENSMUSG00000027913	Crct1	2	6	2	0	0	0	-Inf	0.0433142
ENSMUSG00000058420	Syt17	178	168	155	243	263	230	0.484363	0.0433287
ENSMUSG00000040714	Klc3	207	161	191	242	275	406	0.650234	0.0434364
ENSMUSG00000035441	Myo1d	141	125	137	195	187	217	0.49842	0.043982
ENSMUSG00000034171	Faah	226	206	170	293	280	302	0.47771	0.0442004
ENSMUSG00000047171	Helt	6	16	15	25	20	34	1.01586	0.0442118
ENSMUSG00000029352	Crybb3	1	3	2	6	13	7	2.03144	0.0448689
ENSMUSG00000039221	Rpl22l1	335	253	219	173	209	228	-0.466162	0.0450814
ENSMUSG00000025170	Rab40b	11	3	6	8	23	21	1.2976	0.0457673
ENSMUSG00000074715	Ccl28	15	11	15	6	7	3	-1.44747	0.0462737
ENSMUSG00000079654	Prrt4	18	6	12	27	20	30	1.02603	0.0463758
ENSMUSG00000021838	Samd4	1278	1478	1167	1952	1919	1572	0.405762	0.0465606
ENSMUSG00000025465	Echs1	2048	1617	1430	1217	1246	1574	-0.39701	0.047015
ENSMUSG00000046589	Lrrc8e	63	77	63	81	104	133	0.580131	0.0470265
ENSMUSG00000000811	Txnrd3	330	281	230	223	200	216	-0.455861	0.0471476
ENSMUSG00000029126	Nsg1	0	1	2	4	6	9	2.52618	0.0473922
ENSMUSG00000044024	Rell2	12	12	9	21	16	35	1.07426	0.0479923
ENSMUSG00000032010	Usp2	33	32	20	49	61	40	0.760439	0.0482104
ENSMUSG00000051375	Pcdh1	11	15	7	28	20	24	1.08424	0.0483546
ENSMUSG00000031506	Ptpn7	48	38	51	69	74	81	0.627224	0.0489587
ENSMUSG00000050914	Ankrd37	18	13	4	22	24	29	1.07218	0.0494696
ENSMUSG00000031971	Ccsap	305	351	258	435	405	457	0.444763	0.0495919
ENSMUSG00000032348	Gsta4	2616	2519	2216	1868	1979	2017	-0.393198	0.0503443
ENSMUSG00000032899	Styk1	379	408	365	323	335	233	-0.44368	0.0504878
ENSMUSG00000024169	Ift140	851	935	785	1170	1160	1234	0.404802	0.0507863
ENSMUSG00000028108	Ecm1	9508	8488	8085	11565	10846	13311	0.387467	0.0510653
ENSMUSG00000020381	Mrnip	64	66	56	87	94	111	0.585125	0.0513498
ENSMUSG00000031896	Ctrl	18	15	15	10	9	2	-1.26983	0.0520121
ENSMUSG00000039686	Zer1	366	378	353	494	532	517	0.420424	0.0521888
ENSMUSG00000072568	Fam84b	543	478	489	417	364	400	-0.424116	0.0526141
ENSMUSG00000027086	Fastkd1	220	246	201	188	174	143	-0.468308	0.0531773
ENSMUSG00000037010	Apln	1067	862	722	1106	1128	1429	0.407181	0.0532654
ENSMUSG00000058402	Zfp420	42	72	50	41	44	14	-0.802518	0.0535029
ENSMUSG00000028124	Gclm	2310	2139	1920	1669	1666	1761	-0.388073	0.0537394
ENSMUSG00000029408	Abcb9	0	0	0	4	4	2	Inf	0.053816
ENSMUSG00000071076	Jund	365	317	329	408	434	589	0.431437	0.053943
ENSMUSG00000000876	Pxmp4	373	374	317	446	500	548	0.423608	0.0543622
ENSMUSG00000038550	Ciart	61	66	89	116	115	101	0.529693	0.0546632
ENSMUSG00000042675	Ypel3	237	229	200	240	329	399	0.472123	0.0551487
ENSMUSG00000021594	Srd5a1	609	577	474	723	737	845	0.411212	0.0551585
ENSMUSG00000021990	Spata13	282	278	272	398	418	360	0.425386	0.0551658
ENSMUSG00000038065	Mturn	210	222	149	267	294	272	0.461232	0.0555818
ENSMUSG00000037341	Slc9a7	151	130	115	106	92	92	-0.512826	0.0562009
ENSMUSG00000024140	Epas1	9	4	6	18	12	18	1.27161	0.0567629
ENSMUSG00000041037	Irgq	914	805	777	1146	1038	1253	0.395033	0.0568722
ENSMUSG00000021123	Rdh12	6	9	14	26	13	25	1.05024	0.0569668
ENSMUSG00000004837	Grap	25	24	20	14	7	15	-0.990938	0.0572453
ENSMUSG00000031539	Ap3m2	230	207	194	293	327	279	0.439802	0.0575455
ENSMUSG00000043068	Fam89a	17	25	16	38	36	34	0.837413	0.0576025
ENSMUSG00000059791	Nrm	316	298	233	374	386	433	0.433649	0.0577317
ENSMUSG00000030849	Fgfr2	621	647	583	488	537	439	-0.410493	0.057737
ENSMUSG00000040435	Ppp1r15a	446	402	392	519	562	646	0.408395	0.0578924
ENSMUSG00000045319	Proser2	115	116	99	145	156	186	0.496185	0.0586368
ENSMUSG00000001333	Sync	31	41	37	56	63	62	0.656824	0.0588088
ENSMUSG00000072774	Zfp951	1	4	4	0	0	0	-Inf	0.0589453
ENSMUSG00000038637	Lrrc56	91	101	80	120	123	164	0.519311	0.0593873
ENSMUSG00000025213	Kazald1	60	69	56	96	79	112	0.572181	0.0593978
ENSMUSG00000029484	Anxa3	5106	5939	5197	4651	5193	3286	-0.381949	0.0594594
ENSMUSG00000019817	Plagl1	32	35	33	23	21	15	-0.835144	0.0599593
ENSMUSG00000008734	Gprc5b	306	270	249	340	395	425	0.423729	0.0599707
ENSMUSG00000018906	P4ha2	1350	1229	1203	1656	1670	1838	0.379687	0.0607879
ENSMUSG00000034675	Dbn1	6	2	2	12	9	11	1.63287	0.0608484
ENSMUSG00000022362	Gm29394	3	4	2	0	0	0	-Inf	0.0611838
ENSMUSG00000020303	Stc2	149	148	130	120	87	110	-0.491821	0.0611959
ENSMUSG00000069306	Hist1h4m	3	6	3	1	0	0	-3.60715	0.0613815
ENSMUSG00000009376	Met	308	377	297	290	296	129	-0.530335	0.062085
ENSMUSG00000019796	Lrp11	46	64	44	75	75	93	0.598132	0.0621394
ENSMUSG00000048481	Mypop	94	88	79	116	111	163	0.516314	0.0629839
ENSMUSG00000043782	Bicdl2	13	13	8	25	21	25	1.01296	0.0631153
ENSMUSG00000020599	Rgs9	18	9	5	24	28	16	1.04184	0.0632146
ENSMUSG00000038020	Rapgefl1	220	268	161	296	292	329	0.445502	0.0638871
ENSMUSG00000038963	Slco4a1	323	305	297	415	384	491	0.411896	0.0639397
ENSMUSG00000025950	Idh1	1121	1133	1031	882	974	786	-0.386409	0.0644018
ENSMUSG00000001627	Ifrd1	1396	1616	1400	1261	1351	949	-0.382322	0.0647686
ENSMUSG00000066026	Dhrs3	124	110	110	65	102	85	-0.526262	0.0654575
ENSMUSG00000037887	Dusp8	637	545	482	729	689	866	0.394801	0.065948
ENSMUSG00000053101	Gpr141	26	28	22	14	18	10	-0.927471	0.0660223
ENSMUSG00000072494	Ppp1r3e	38	32	22	53	52	50	0.69825	0.0663633
ENSMUSG00000078129	Actl10	8	10	6	20	25	10	1.13146	0.0664039
ENSMUSG00000027335	Adra1d	186	150	139	109	107	142	-0.47076	0.0664555
ENSMUSG00000019256	Ahr	308	338	335	266	298	205	-0.430461	0.066625
ENSMUSG00000026655	Fam107b	2034	2303	1892	1664	1977	1411	-0.373654	0.0669422
ENSMUSG00000026786	Apbb1ip	859	855	735	688	632	647	-0.381428	0.0672726
ENSMUSG00000042115	Klhdc8a	2302	1837	1713	1360	1541	1848	-0.366402	0.068066
ENSMUSG00000054252	Fgfr3	146	173	114	238	163	220	0.468639	0.0680683
ENSMUSG00000033405	Nudt15	132	136	81	85	86	86	-0.493343	0.0683896
ENSMUSG00000028789	Azin2	76	73	79	91	117	134	0.507774	0.0692797
ENSMUSG00000028776	Tinagl1	2473	2182	2004	1678	1720	2017	-0.364083	0.0694077
ENSMUSG00000040339	Fam102b	1493	1889	1579	2856	3061	1641	0.532256	0.0697798
ENSMUSG00000072941	Sod3	427	344	317	455	462	584	0.400955	0.0702204
ENSMUSG00000032531	Amotl2	3110	3014	2523	2078	2462	2508	-0.361163	0.0703541
ENSMUSG00000032332	Col12a1	3401	3683	2877	2830	2983	2316	-0.359601	0.0709986
ENSMUSG00000053560	Ier2	1058	862	817	974	1303	1435	0.371031	0.0711741
ENSMUSG00000050439	Enthd1	8	5	1	1	0	1	-2.79857	0.0712463
ENSMUSG00000004356	Utp20	848	1020	937	792	934	541	-0.386566	0.0716675
ENSMUSG00000036427	Gpi1	7056	7111	6750	8747	9325	9999	0.353402	0.0718151
ENSMUSG00000032946	Rasgrp2	1	9	4	1	0	1	-2.83525	0.07192
ENSMUSG00000037548	H2-DMb2	44	43	31	56	63	71	0.628715	0.0720151
ENSMUSG00000028100	Nudt17	61	64	54	69	97	108	0.545712	0.0722306
ENSMUSG00000060477	Irak2	140	105	108	157	157	196	0.464215	0.0726322
ENSMUSG00000033066	Gas7	5	19	15	31	25	21	0.902544	0.0732288
ENSMUSG00000021457	Syk	72	57	61	41	41	49	-0.6064	0.0733251
ENSMUSG00000027966	Col11a1	202	188	215	168	175	124	-0.455086	0.0734949
ENSMUSG00000026107	Nabp1	346	412	373	374	302	190	-0.457944	0.0736365
ENSMUSG00000034656	Cacna1a	243	185	145	114	117	185	-0.515302	0.0738481
ENSMUSG00000041126	H2afv	1424	1203	1056	1381	1598	1989	0.368387	0.0740413
ENSMUSG00000028128	F3	233	242	198	185	205	133	-0.433602	0.0743076
ENSMUSG00000074628	Tldc2	2	0	0	11	6	1	3.15719	0.0743249
ENSMUSG00000055172	C1ra	134	157	111	99	100	103	-0.473046	0.0743879
ENSMUSG00000000056	Narf	937	838	763	1051	1296	1088	0.365912	0.0745069
ENSMUSG00000061878	Sphk1	401	348	318	230	288	328	-0.402108	0.0747005
ENSMUSG00000031840	Rab3a	153	124	117	167	186	211	0.451168	0.0749841
ENSMUSG00000055301	Adh7	1459	1702	1543	1291	1505	1039	-0.37124	0.0750676
ENSMUSG00000021996	Esd	12405	11733	9983	8915	9362	9757	-0.348532	0.0755564
ENSMUSG00000098022	Zfp82	5	11	9	4	2	2	-1.71223	0.0755613
ENSMUSG00000041347	Bdkrb1	114	86	72	118	122	191	0.60809	0.0756578
ENSMUSG00000028860	Sytl1	10	8	10	12	20	28	1.01994	0.0757276
ENSMUSG00000056569	Mpz	0	0	0	2	5	2	Inf	0.0758063
ENSMUSG00000027220	Syt13	913	855	721	631	605	780	-0.365697	0.0760083
ENSMUSG00000019850	Tnfaip3	285	328	292	460	479	309	0.388987	0.0762111
ENSMUSG00000028381	Ugcg	1269	1346	1139	1788	1908	1355	0.357691	0.0768599
ENSMUSG00000011752	Pgam1	15855	13749	12390	17184	17480	21409	0.35304	0.0769332
ENSMUSG00000033213	AA467197	3	0	2	8	2	12	2.06401	0.0769995
ENSMUSG00000078546	Zfp995	53	50	52	38	48	18	-0.660444	0.0770992
ENSMUSG00000064215	Ifi27	1182	1076	856	1105	1441	1649	0.367395	0.0774091
ENSMUSG00000026360	Rgs2	319	344	310	289	311	171	-0.411396	0.0774746
ENSMUSG00000052563	D930048N14Rik	41	56	33	88	64	53	0.604113	0.0781712
ENSMUSG00000054079	Utp18	1332	1362	1210	1090	1192	904	-0.364918	0.0781985
ENSMUSG00000025872	Thoc3	1887	1665	1407	2031	2100	2520	0.361543	0.0782823
ENSMUSG00000076434	Wfdc3	7	4	4	9	10	20	1.32306	0.078423
ENSMUSG00000034951	Cog7	455	487	435	621	684	570	0.37333	0.0785967
ENSMUSG00000025328	Padi3	1	2	1	7	5	7	2.20125	0.0786165
ENSMUSG00000014158	Trpv4	213	170	159	216	275	269	0.419294	0.0790134
ENSMUSG00000051379	Flrt3	17	33	43	18	20	6	-1.18787	0.079231
ENSMUSG00000042988	Notum	41	21	29	48	40	75	0.775481	0.0793831
ENSMUSG00000102692	Dchs2	5	9	9	4	3	0	-1.80677	0.0796615
ENSMUSG00000013921	Clip3	1267	1156	966	1383	1427	1742	0.363711	0.0799229
ENSMUSG00000015474	Ppt2	152	139	111	144	200	228	0.445504	0.0799503
ENSMUSG00000031841	Cdh13	236	255	269	366	373	311	0.387215	0.0801732
ENSMUSG00000036158	Prickle1	16	6	17	23	28	25	0.861881	0.0802637
ENSMUSG00000024620	Pdgfrb	743	775	629	531	615	596	-0.36798	0.0807519
ENSMUSG00000061232	H2-K1	971	797	801	963	1121	1373	0.359329	0.0809909
ENSMUSG00000044042	Fmn1	386	438	360	362	364	222	-0.391444	0.0815465
ENSMUSG00000007655	Cav1	3974	4674	4186	3785	4259	2534	-0.355847	0.0818697
ENSMUSG00000038486	Sv2a	216	224	186	264	292	314	0.409024	0.0818718
ENSMUSG00000021025	Nfkbia	1910	1719	1523	2012	2270	2604	0.352906	0.0822604
ENSMUSG00000002847	Pla1a	81	69	69	44	43	69	-0.554769	0.0822639
ENSMUSG00000024777	Ppp2r5b	1165	1057	916	1290	1315	1604	0.360335	0.082481
ENSMUSG00000026237	Nmur1	0	0	1	2	2	8	3.39177	0.0827548
ENSMUSG00000032350	Gclc	1973	2411	1912	1819	1980	1378	-0.352666	0.0827735
ENSMUSG00000035373	Ccl7	579	696	638	597	571	298	-0.461047	0.0828232
ENSMUSG00000015944	Castor2	926	794	724	1074	994	1216	0.362678	0.0835295
ENSMUSG00000051335	Gfod1	699	687	547	877	838	890	0.368687	0.0838761
ENSMUSG00000029911	Ssbp1	748	731	611	614	632	454	-0.365883	0.0842899
ENSMUSG00000027722	Spata5	495	579	489	455	477	332	-0.378317	0.0844992
ENSMUSG00000027801	Tm4sf4	15	4	11	17	20	25	0.963518	0.084672
ENSMUSG00000034209	Rasl10a	50	62	53	75	79	97	0.536779	0.0846816
ENSMUSG00000013646	Sh3bp5l	1359	1174	1035	1349	1495	1927	0.35589	0.0849595
ENSMUSG00000070570	Slc17a7	55	54	51	78	70	96	0.542409	0.0853395
ENSMUSG00000020622	Nt5c1b	0	5	3	0	0	0	-Inf	0.0854448
ENSMUSG00000053647	Gper1	124	116	93	139	137	210	0.487432	0.0856388
ENSMUSG00000030486	Zfp108	6	2	10	1	3	0	-2.32771	0.0858866
ENSMUSG00000048078	Tenm4	324	310	230	239	229	219	-0.389992	0.0861103
ENSMUSG00000074166	AW146154	14	24	12	10	11	4	-1.06006	0.0863971
ENSMUSG00000049985	Ankrd55	103	72	64	59	69	45	-0.532775	0.0865188
ENSMUSG00000029095	Ablim2	2	7	4	10	13	12	1.36201	0.0865607
ENSMUSG00000030109	Slc6a12	13	10	20	24	26	31	0.813062	0.0867746
ENSMUSG00000028337	Coro2a	70	80	54	98	90	115	0.515546	0.0874151
ENSMUSG00000037049	Smpd1	1586	1356	1314	1690	1802	2179	0.34655	0.0877293
ENSMUSG00000032786	Alas1	1264	1273	1128	1586	1606	1696	0.347922	0.0880262
ENSMUSG00000042759	Apobr	50	35	41	62	60	75	0.574148	0.0880665
ENSMUSG00000069806	Cacng7	806	798	672	863	978	1209	0.357877	0.0881505
ENSMUSG00000052837	Junb	3108	2638	2375	3029	3422	4360	0.348635	0.0881679
ENSMUSG00000032724	Abtb2	584	515	428	696	601	761	0.371423	0.0886287
ENSMUSG00000029868	Trpv6	3	5	5	1	0	1	-2.75397	0.0890156
ENSMUSG00000044734	Serpinb1a	212	255	253	185	246	122	-0.466581	0.0890652
ENSMUSG00000037437	Adam32	3	6	8	3	1	0	-2.17855	0.0891161
ENSMUSG00000031488	Rab11fip1	329	386	307	435	489	465	0.375278	0.0892408
ENSMUSG00000034300	Fam53c	1616	1597	1323	1891	1947	2197	0.348201	0.0892543
ENSMUSG00000047604	Frat2	35	28	17	31	48	72	0.868535	0.0892902
ENSMUSG00000043155	Hpdl	78	73	60	52	43	56	-0.541784	0.0897469
ENSMUSG00000032372	Plscr2	681	675	573	544	624	406	-0.364428	0.0900149
ENSMUSG00000042256	Ptchd4	71	77	74	66	55	39	-0.546029	0.0901458
ENSMUSG00000055912	Tmem150a	204	177	148	100	146	166	-0.425366	0.0901485
ENSMUSG00000035545	Leng8	1979	2654	1772	1909	1932	1458	-0.336147	0.0905548
ENSMUSG00000034480	Diaph2	128	161	121	98	134	82	-0.457206	0.09068
ENSMUSG00000038371	Sbf2	354	415	356	312	370	225	-0.386162	0.0914444
ENSMUSG00000021699	Pde4d	76	102	89	142	147	97	0.455709	0.0917017
ENSMUSG00000030103	Bhlhe40	236	229	166	296	274	299	0.40467	0.0922018
ENSMUSG00000040721	Zfhx2	411	415	322	522	479	551	0.374998	0.0923021
ENSMUSG00000028556	Dock7	899	862	723	673	769	597	-0.353106	0.0923098
ENSMUSG00000028023	Pitx2	14	11	13	21	21	31	0.869568	0.0928791
ENSMUSG00000036564	Ndrg4	753	670	602	799	925	984	0.352278	0.0929905
ENSMUSG00000033768	Nrxn2	6	13	15	25	20	22	0.888387	0.0933591
ENSMUSG00000037321	Tap1	164	180	173	191	247	279	0.397415	0.0937209
ENSMUSG00000031827	Cotl1	943	761	723	937	1000	1329	0.363772	0.0938917
ENSMUSG00000049950	Rpp38	89	80	95	61	86	48	-0.525538	0.0940401
ENSMUSG00000029178	Klf3	951	1027	824	800	844	663	-0.347859	0.0941527
ENSMUSG00000040213	Kyat3	255	251	244	196	209	192	-0.402263	0.094243
ENSMUSG00000015217	Hmgb3	1387	1485	1221	1230	1202	952	-0.341809	0.0942614
ENSMUSG00000023021	Cers5	7282	6177	5052	7234	7932	9253	0.338944	0.0943081
ENSMUSG00000025933	Tmem14a	73	81	50	84	113	104	0.503202	0.0943368
ENSMUSG00000028630	Dyrk2	484	571	461	417	488	330	-0.367467	0.094409
ENSMUSG00000023055	Calcoco1	671	639	613	862	829	879	0.348918	0.0946973
ENSMUSG00000024330	Col11a2	26	36	38	40	56	64	0.594462	0.0947466
ENSMUSG00000013846	St3gal1	35	37	53	66	53	75	0.547285	0.0948926
ENSMUSG00000006782	Cnp	278	260	221	269	342	425	0.384151	0.094905
ENSMUSG00000039347	Atp6v0e2	292	248	216	319	343	370	0.385033	0.0949732
ENSMUSG00000005198	Polr2a	5547	5578	4453	6899	6594	7052	0.337072	0.0950341
ENSMUSG00000038668	Lpar1	1192	1101	1100	939	1051	812	-0.35132	0.0952902
ENSMUSG00000112160	BC024063	2	16	8	2	2	3	-1.95084	0.0955381
ENSMUSG00000044034	Npb	1	1	1	1	7	8	2.33183	0.0957926
ENSMUSG00000028583	Pdpn	1847	1770	1528	2099	2349	2359	0.33694	0.0959882
ENSMUSG00000003546	Klc4	550	455	429	552	657	715	0.356324	0.09613
ENSMUSG00000033307	Mif	10563	8556	8277	10410	11424	14237	0.330539	0.0961629
ENSMUSG00000050957	Insl6	64	79	84	100	122	109	0.460834	0.0961787
ENSMUSG00000068284	Usf3	240	222	187	161	200	153	-0.40537	0.0962217
ENSMUSG00000012889	Podnl1	347	269	231	322	395	434	0.379815	0.0962367
ENSMUSG00000069920	B3gnt9	19	34	24	50	40	38	0.668741	0.0964271
ENSMUSG00000037628	Cdkn3	282	290	245	233	241	180	-0.39008	0.0965969
ENSMUSG00000023456	Tpi1	22163	17020	15410	21595	24053	35215	0.505918	0.0966951
ENSMUSG00000035033	Tbr1	0	2	2	5	7	6	2.06287	0.0970296
ENSMUSG00000034647	Ankrd12	107	116	118	98	109	52	-0.47973	0.0972104
ENSMUSG00000039813	Tbc1d2	124	89	94	80	61	90	-0.473326	0.0972364
ENSMUSG00000056666	Retsat	228	211	175	244	306	293	0.391165	0.097376
ENSMUSG00000021390	Ogn	66	122	107	54	96	6	-1.02051	0.0974626
ENSMUSG00000052957	Gas1	1693	1286	1325	1045	1116	1408	-0.337589	0.097923
ENSMUSG00000031987	Egln1	2000	1675	1566	2052	2121	2938	0.376271	0.0981562
ENSMUSG00000021411	Pxdc1	1537	1292	1149	1599	1699	1965	0.339982	0.0983411
ENSMUSG00000002504	Slc9a3r2	785	683	626	798	906	1084	0.346879	0.0983917
ENSMUSG00000063785	Utp14a	472	641	564	451	566	310	-0.418359	0.0984759
ENSMUSG00000030609	Aen	1315	1287	1097	1006	974	1085	-0.335585	0.0987314
ENSMUSG00000044037	Als2cl	507	570	460	418	377	462	-0.352943	0.0992215
ENSMUSG00000031561	Tenm3	513	455	359	376	360	346	-0.354926	0.0998457
ENSMUSG00000040563	Plppr2	446	457	388	519	567	645	0.357191	0.0998711
ENSMUSG00000018750	Zbtb4	481	432	359	527	583	596	0.359734	0.10002
ENSMUSG00000042770	Hebp1	469	343	343	245	302	383	-0.379036	0.100203
ENSMUSG00000036561	Ppp6r2	576	580	546	746	795	728	0.342741	0.100831
ENSMUSG00000079018	Ly6c1	25	30	18	13	17	13	-0.82313	0.100891
ENSMUSG00000097327	E030030I06Rik	65	46	40	71	64	93	0.53853	0.100998
ENSMUSG00000024206	Rfx2	173	197	151	218	244	256	0.398443	0.101354
ENSMUSG00000073676	Hspe1	4464	3770	3480	2871	3287	3633	-0.325412	0.101627
ENSMUSG00000056698	Elmod3	287	274	283	385	379	378	0.362518	0.101797
ENSMUSG00000021143	Pacs2	859	857	746	703	633	699	-0.339779	0.102157
ENSMUSG00000074622	Mafb	44	41	29	25	25	25	-0.661014	0.102323
ENSMUSG00000028803	Nipal3	90	84	82	99	115	175	0.535705	0.102496
ENSMUSG00000071340	Trappc3l	0	0	0	4	1	3	Inf	0.102511
ENSMUSG00000031963	Bmper	46	71	53	43	42	35	-0.570856	0.102994
ENSMUSG00000021468	Sptlc1	1776	1530	1318	1733	2019	2339	0.333768	0.103365
ENSMUSG00000028883	Sema3a	21	23	31	13	25	2	-1.02156	0.104079
ENSMUSG00000078963	Hsbp1l1	0	0	0	5	3	0	Inf	0.104096
ENSMUSG00000039089	L3mbtl3	394	340	317	303	318	233	-0.369903	0.10419
ENSMUSG00000063564	Col23a1	1	0	0	3	6	2	3.42725	0.104192
ENSMUSG00000036381	P2ry14	1	0	0	2	7	2	3.41905	0.104786
ENSMUSG00000030551	Nr2f2	1070	1017	917	793	867	834	-0.337284	0.104811
ENSMUSG00000029022	Miip	296	307	273	251	229	228	-0.374836	0.105397
ENSMUSG00000026628	Atf3	188	185	178	250	256	249	0.382746	0.105475
ENSMUSG00000045838	Ccdc9b	828	875	659	669	748	539	-0.337855	0.105555
ENSMUSG00000019832	Rab32	445	392	338	301	315	343	-0.356918	0.105682
ENSMUSG00000023914	Mep1a	0	0	0	3	5	0	Inf	0.105843
ENSMUSG00000078945	Naip2	72	92	80	78	67	36	-0.504823	0.106099
ENSMUSG00000030621	Me3	125	86	79	69	62	88	-0.462956	0.106336
ENSMUSG00000015653	Steap2	846	1006	907	824	869	598	-0.343617	0.106653
ENSMUSG00000048920	Fkrp	518	447	383	490	589	718	0.351467	0.10699
ENSMUSG00000034586	Hid1	498	561	440	659	617	718	0.349265	0.107182
ENSMUSG00000032557	Uba5	1142	1373	1121	1071	1245	715	-0.336354	0.107779
ENSMUSG00000032602	Slc25a20	1315	1252	1059	1401	1629	1740	0.329961	0.107991
ENSMUSG00000034765	Dusp5	332	264	248	336	430	371	0.360041	0.10825
ENSMUSG00000022044	Stmn4	3	6	5	12	11	12	1.24781	0.109021
ENSMUSG00000033004	Mycbp2	550	555	359	386	436	383	-0.338004	0.109519
ENSMUSG00000049225	Pdp1	196	230	233	194	208	126	-0.401679	0.109619
ENSMUSG00000074121	Ntf5	62	47	30	62	61	100	0.637108	0.110112
ENSMUSG00000020930	Ccdc103	8	11	10	22	17	19	0.929107	0.110155
ENSMUSG00000020653	Klf11	125	158	112	186	182	180	0.410624	0.110524
ENSMUSG00000000693	Loxl3	225	260	225	325	322	313	0.365804	0.110607
ENSMUSG00000004394	Tmed4	1511	1532	1162	1635	1842	2037	0.329567	0.111435
ENSMUSG00000028950	Tas1r1	20	12	15	27	19	47	0.923048	0.111439
ENSMUSG00000034442	Trmt5	66	91	93	66	78	24	-0.664606	0.111824
ENSMUSG00000078789	Dph1	215	170	137	126	125	163	-0.391219	0.112065
ENSMUSG00000038456	Dennd2a	1189	1193	920	1441	1366	1528	0.332487	0.112371
ENSMUSG00000022383	Ppara	4	2	1	9	10	4	1.67159	0.112611
ENSMUSG00000027602	Map1lc3a	723	519	470	659	763	1069	0.480778	0.112793
ENSMUSG00000024778	Fas	164	244	247	185	189	86	-0.597206	0.112881
ENSMUSG00000071648	Rom1	397	321	338	405	435	569	0.346642	0.113303
ENSMUSG00000031174	Rpgr	23	35	33	26	24	8	-0.734099	0.113418
ENSMUSG00000057604	Lmcd1	189	191	201	137	139	188	-0.397573	0.113518
ENSMUSG00000036306	Lzts1	7	7	2	13	15	10	1.2138	0.113695
ENSMUSG00000037108	Zcwpw1	18	17	20	30	44	21	0.697533	0.113809
ENSMUSG00000027076	Timm10	469	398	287	320	287	340	-0.33877	0.114044
ENSMUSG00000020620	Abca8b	8	20	12	8	11	0	-1.15745	0.114045
ENSMUSG00000054434	Tmem120b	142	133	90	160	140	218	0.455043	0.114114
ENSMUSG00000029328	Hnrnpdl	3511	4188	3421	3449	3664	2255	-0.319298	0.114244
ENSMUSG00000001665	Gstt3	120	104	105	123	185	152	0.406565	0.114259
ENSMUSG00000024544	Ldlrad4	49	61	47	37	36	38	-0.564686	0.114465
ENSMUSG00000030029	Lrig1	1483	1426	1270	1732	1795	1942	0.321237	0.114571
ENSMUSG00000056413	Adap1	8	13	5	3	3	4	-1.41694	0.114594
ENSMUSG00000025509	Pnpla2	996	877	713	1078	1053	1267	0.334205	0.114622
ENSMUSG00000091733	Gm8094	3	2	1	8	4	9	1.77973	0.11485
ENSMUSG00000048096	Lmod1	1	3	2	9	7	5	1.73832	0.115054
ENSMUSG00000025980	Hspd1	13690	16691	15340	14116	14986	9160	-0.334742	0.115085
ENSMUSG00000025785	Exosc7	738	805	679	631	663	556	-0.333529	0.115246
ENSMUSG00000047875	Gpr157	76	85	80	100	124	120	0.438351	0.115307
ENSMUSG00000035228	Ccdc106	7	6	5	14	19	8	1.11433	0.11534
ENSMUSG00000034614	Pik3ip1	214	216	195	297	237	312	0.372622	0.115412
ENSMUSG00000024854	Pold4	22	18	34	30	45	46	0.605712	0.115434
ENSMUSG00000024997	Prdx3	2151	2277	1858	1787	2037	1463	-0.319202	0.115496
ENSMUSG00000043687	1190005I06Rik	5	2	5	0	1	1	-2.69399	0.115549
ENSMUSG00000107478	Gm45234	6	2	6	1	2	0	-2.34736	0.115576
ENSMUSG00000004319	Clcn3	1435	1749	1560	2495	2593	1510	0.399457	0.11603
ENSMUSG00000006005	Tpr	769	871	674	624	714	591	-0.329622	0.116181
ENSMUSG00000031388	Naa10	513	428	416	337	344	439	-0.343206	0.116494
ENSMUSG00000039629	Strip2	32	43	18	58	54	35	0.615583	0.116581
ENSMUSG00000030751	Psma1	2636	3269	2681	2629	2829	1447	-0.388656	0.116705
ENSMUSG00000060950	Trmt61a	301	277	227	214	186	254	-0.358393	0.116828
ENSMUSG00000026480	Ncf2	12	12	15	8	4	7	-1.11073	0.116988
ENSMUSG00000090877	Hspa1b	691	670	579	730	800	1024	0.332152	0.117023
ENSMUSG00000054435	Gimap4	2	6	4	1	1	0	-2.66794	0.117086
ENSMUSG00000020904	Cfap52	1	8	1	0	0	0	-Inf	0.117113
ENSMUSG00000030468	Siglecg	40	38	39	28	28	23	-0.64177	0.117317
ENSMUSG00000030649	Anapc15	178	142	160	196	224	236	0.375691	0.117394
ENSMUSG00000025025	Mxi1	1082	998	855	1192	1270	1383	0.325015	0.117481
ENSMUSG00000005986	Ankrd13d	142	150	106	192	190	167	0.404089	0.11785
ENSMUSG00000027676	Ccdc39	17	37	27	18	24	4	-0.902565	0.118394
ENSMUSG00000031785	Adgrg1	268	225	204	284	302	352	0.363826	0.118488
ENSMUSG00000044712	Slc38a6	138	184	125	129	148	76	-0.408575	0.118549
ENSMUSG00000068299	Nat8f4	19	14	17	10	10	7	-0.967806	0.118597
ENSMUSG00000029380	Cxcl1	676	685	505	773	938	745	0.332138	0.118612
ENSMUSG00000042942	Greb1l	234	281	245	217	248	152	-0.376755	0.119033
ENSMUSG00000017724	Etv4	853	868	742	1024	980	1225	0.326674	0.11907
ENSMUSG00000020707	Rnf135	42	31	33	46	47	71	0.563532	0.119085
ENSMUSG00000031629	Cenpu	182	234	153	166	183	107	-0.383698	0.119482
ENSMUSG00000062070	Pgk1	22090	20363	17627	23871	26132	27895	0.309201	0.119845
ENSMUSG00000050288	Fzd2	2075	1797	1594	1303	1370	1933	-0.30922	0.120162
ENSMUSG00000025017	Pik3ap1	29	13	12	8	13	9	-0.910066	0.120226
ENSMUSG00000051344	Plekhm3	192	217	198	267	320	233	0.357754	0.120232
ENSMUSG00000039058	Ak5	56	95	55	45	47	60	-0.493753	0.120272
ENSMUSG00000094973	Gm8994	2	2	3	0	0	0	-Inf	0.120612
ENSMUSG00000037032	Apbb1	993	838	709	914	1096	1316	0.326472	0.120671
ENSMUSG00000035596	Mboat7	1446	1299	1107	1565	1523	1936	0.321648	0.121182
ENSMUSG00000025586	Cpeb1	14	10	16	17	33	23	0.769054	0.121355
ENSMUSG00000032803	Cdv3	6615	7583	6233	6280	6604	4425	-0.310013	0.121366
ENSMUSG00000019577	Pdk4	600	600	546	768	838	690	0.323434	0.121391
ENSMUSG00000030122	Ptms	4633	3819	3714	4594	4866	6456	0.321631	0.121634
ENSMUSG00000042190	Cmklr1	7	9	8	3	2	4	-1.47794	0.121715
ENSMUSG00000039382	Wdr45	54	70	56	74	92	96	0.472283	0.121926
ENSMUSG00000035258	Abi3bp	24	21	22	8	21	11	-0.833811	0.122246
ENSMUSG00000023064	Sncg	5	0	2	0	0	0	-Inf	0.122299
ENSMUSG00000058006	Mdn1	588	553	411	473	507	310	-0.330817	0.122535
ENSMUSG00000097411	B430218F22Rik	3	2	2	0	0	0	-Inf	0.122825
ENSMUSG00000004462	Tbccd1	626	774	655	567	613	537	-0.330649	0.122891
ENSMUSG00000028538	St3gal3	358	307	299	346	413	522	0.341821	0.12327
ENSMUSG00000001751	Naglu	204	179	162	191	241	310	0.379367	0.123309
ENSMUSG00000025532	Crcp	711	738	533	594	609	453	-0.321636	0.123635
ENSMUSG00000045672	Col27a1	28	30	27	41	51	43	0.593818	0.123879
ENSMUSG00000039239	Tgfb2	468	589	471	423	473	375	-0.33607	0.124421
ENSMUSG00000078923	Ube2v1	18	13	9	5	6	9	-1.04936	0.124957
ENSMUSG00000054191	Klf1	7	1	6	13	13	8	1.17813	0.124987
ENSMUSG00000049686	Orai1	302	328	266	331	384	476	0.34604	0.125954
ENSMUSG00000024538	Ppic	551	518	415	373	423	439	-0.328121	0.126161
ENSMUSG00000026958	Dpp7	653	609	523	452	495	544	-0.324731	0.126324
ENSMUSG00000026659	Dusp12	176	182	142	103	124	173	-0.382999	0.126717
ENSMUSG00000022773	Ypel1	33	31	37	65	53	38	0.546564	0.127398
ENSMUSG00000041354	Rgl2	933	875	800	1047	1048	1305	0.316671	0.127581
ENSMUSG00000032641	Gpr19	114	64	67	105	115	126	0.434896	0.127636
ENSMUSG00000055692	Tmem191c	6	0	2	4	10	10	1.51273	0.127666
ENSMUSG00000035279	Ssc5d	812	719	589	864	856	1050	0.325694	0.127847
ENSMUSG00000057000	Nxf3	2	5	0	0	0	0	-Inf	0.128374
ENSMUSG00000080316	Spaca6	318	617	375	389	328	137	-0.681809	0.128507
ENSMUSG00000031465	Angpt2	173	140	171	109	147	131	-0.405075	0.128603
ENSMUSG00000026494	Kif26b	20	21	15	8	13	11	-0.873165	0.12876
ENSMUSG00000040631	Dok4	616	491	477	575	667	834	0.323608	0.129532
ENSMUSG00000039194	Rlbp1	2	0	5	11	4	7	1.51141	0.129924
ENSMUSG00000047842	Diras2	8	5	9	2	2	4	-1.54332	0.130257
ENSMUSG00000027276	Jag1	350	434	357	331	344	271	-0.341026	0.130467
ENSMUSG00000027533	Fabp5	3147	2405	2214	1798	1935	2681	-0.33771	0.13055
ENSMUSG00000032593	Amigo3	79	102	70	103	116	134	0.431475	0.130935
ENSMUSG00000004508	Gab2	382	374	304	440	518	441	0.333541	0.13103
ENSMUSG00000037405	Icam1	11	21	9	7	5	9	-1.00351	0.131382
ENSMUSG00000045362	Tnfrsf26	10	8	13	2	8	4	-1.25989	0.131816
ENSMUSG00000019880	Rspo3	160	177	173	133	170	107	-0.395953	0.132034
ENSMUSG00000044217	Aqp5	2834	2333	2129	1767	1964	2469	-0.298965	0.132247
ENSMUSG00000052031	Tagap1	295	343	256	274	300	143	-0.388126	0.132275
ENSMUSG00000053519	Kcnip1	13	10	8	9	1	4	-1.18213	0.132516
ENSMUSG00000025401	Myo1a	16	16	17	8	6	13	-0.92668	0.132575
ENSMUSG00000036622	Atp13a2	770	650	620	804	789	1066	0.317518	0.132794
ENSMUSG00000065947	mt-Nd4l	9	3	5	3	1	1	-1.82237	0.133562
ENSMUSG00000021079	Timm9	504	577	483	454	471	384	-0.326561	0.133923
ENSMUSG00000044827	Tlr1	7	7	17	4	7	1	-1.50829	0.134122
ENSMUSG00000021950	Anxa8	132	141	103	83	118	96	-0.406417	0.134125
ENSMUSG00000061315	Naca	5344	6098	5490	5119	5722	3600	-0.305704	0.134214
ENSMUSG00000005107	Slc2a9	24	34	31	43	57	39	0.56147	0.134425
ENSMUSG00000023411	Nfatc4	32	40	35	42	52	69	0.537084	0.134718
ENSMUSG00000024548	Setbp1	65	100	66	52	75	48	-0.470282	0.134937
ENSMUSG00000030124	Lag3	6	1	0	8	11	3	1.62762	0.135009
ENSMUSG00000039114	Nrn1	4158	3648	3157	4248	4472	5404	0.302519	0.13512
ENSMUSG00000059554	Ccdc28a	105	85	78	114	137	123	0.412634	0.135277
ENSMUSG00000017400	Stac2	100	106	79	114	129	153	0.413791	0.135553
ENSMUSG00000033039	Micall1	523	579	419	656	654	678	0.325987	0.135691
ENSMUSG00000028232	Tmem68	256	334	278	280	257	179	-0.34918	0.135729
ENSMUSG00000037902	Sirpa	30	40	30	27	26	14	-0.64726	0.135828
ENSMUSG00000027070	Lrp2	677	649	476	507	522	485	-0.311086	0.13584
ENSMUSG00000029254	Stap1	6	19	17	5	7	10	-1.01662	0.136049
ENSMUSG00000024210	Ip6k3	9	14	6	15	15	26	0.910183	0.136103
ENSMUSG00000029049	Morn1	7	14	8	13	29	14	0.874863	0.136918
ENSMUSG00000032374	Plod2	1612	1993	1606	2688	2835	1619	0.382375	0.13709
ENSMUSG00000091649	Phf11b	15	13	18	6	9	10	-0.96821	0.137235
ENSMUSG00000051319	Mtln	29	24	23	13	21	14	-0.739678	0.137389
ENSMUSG00000024776	Stambpl1	578	573	521	506	533	365	-0.324614	0.137394
ENSMUSG00000072620	Slfn2	8	4	7	21	9	11	1.03691	0.137432
ENSMUSG00000059316	Slc27a4	1832	1622	1393	1846	1958	2451	0.305373	0.137755
ENSMUSG00000022620	Arsa	740	684	635	834	788	1054	0.312991	0.137823
ENSMUSG00000034457	Eda2r	199	305	235	218	234	118	-0.449383	0.138015
ENSMUSG00000022246	Rai14	472	481	480	426	455	319	-0.333363	0.138062
ENSMUSG00000057147	Dph6	549	694	551	558	592	359	-0.321298	0.138094
ENSMUSG00000044499	Hs3st5	143	103	124	155	169	181	0.373637	0.138586
ENSMUSG00000048930	Tada3	713	631	600	774	830	922	0.309543	0.139652
ENSMUSG00000024866	Acy3	209	215	183	218	278	314	0.348668	0.139693
ENSMUSG00000042834	Nrep	545	515	411	337	424	473	-0.316727	0.140013
ENSMUSG00000028646	Rragc	2579	2394	2164	2090	2036	1964	-0.296171	0.140227
ENSMUSG00000032515	Csrnp1	243	177	196	255	245	321	0.345986	0.140567
ENSMUSG00000001056	Nhp2	5045	3727	3181	2628	2781	4093	-0.388251	0.140612
ENSMUSG00000075225	Ccdc162	2	6	4	6	11	13	1.24917	0.140651
ENSMUSG00000036411	9530077C05Rik	152	132	126	201	206	149	0.368028	0.140708
ENSMUSG00000008206	Cers4	253	312	266	353	418	326	0.326867	0.141109
ENSMUSG00000034799	Unc13a	71	59	76	48	58	49	-0.495333	0.141159
ENSMUSG00000022178	Ajuba	3087	2815	2189	2156	2189	2567	-0.286335	0.141246
ENSMUSG00000090053	Palm2	13	15	11	8	8	4	-1.03078	0.141636
ENSMUSG00000062044	Lmtk3	151	186	151	233	215	208	0.359953	0.141747
ENSMUSG00000031104	Rab33a	7	4	4	0	1	3	-1.96269	0.141899
ENSMUSG00000020475	Pgam2	47	65	62	105	71	74	0.450471	0.1419
ENSMUSG00000037594	Clba1	547	447	444	364	361	482	-0.31878	0.142051
ENSMUSG00000020116	Pno1	1074	1177	1077	983	1084	761	-0.309948	0.142101
ENSMUSG00000000957	Mmp14	5097	4712	4132	3870	3752	4312	-0.288518	0.142134
ENSMUSG00000028278	Rragd	73	114	108	134	152	121	0.382363	0.142357
ENSMUSG00000036478	Btg1	3246	2758	2546	3109	3592	4280	0.294878	0.142424
ENSMUSG00000032373	Car12	1	3	1	11	3	4	1.82284	0.142532
ENSMUSG00000111375	Btbd8	9	18	16	11	10	2	-0.989743	0.142585
ENSMUSG00000020224	Llph	1241	1384	1144	1137	1185	886	-0.302066	0.14301
ENSMUSG00000025978	Rftn2	3	11	6	1	6	0	-1.62214	0.143094
ENSMUSG00000028487	Bnc2	107	128	68	75	102	60	-0.412215	0.143213
ENSMUSG00000102053	Gm4064	11	5	4	2	4	1	-1.58373	0.143366
ENSMUSG00000037493	Cib2	113	82	91	102	128	165	0.394979	0.143822
ENSMUSG00000034917	Tjp3	0	1	1	5	2	5	2.49726	0.144101
ENSMUSG00000038011	Dnah10	4	9	2	1	1	2	-1.9269	0.144115
ENSMUSG00000025044	Msr1	11	10	8	7	5	1	-1.22269	0.144169
ENSMUSG00000024215	Spdef	0	1	1	2	2	8	2.4963	0.144176
ENSMUSG00000074647	Fam83c	8	7	8	5	3	1	-1.42959	0.14446
ENSMUSG00000047911	Npm2	10	7	9	17	17	17	0.89469	0.144538
ENSMUSG00000028909	Ptpru	5	6	3	9	14	10	1.1818	0.144995
ENSMUSG00000024646	Cyb5a	755	648	658	500	625	619	-0.314181	0.145068
ENSMUSG00000029388	Eif2b1	1198	1275	1062	1008	1152	851	-0.301761	0.145422
ENSMUSG00000024201	Kdm4b	1012	824	691	1028	1014	1222	0.309529	0.145453
ENSMUSG00000021127	Zfp36l1	107	96	81	119	117	156	0.4042	0.145591
ENSMUSG00000001313	Rnd2	302	232	251	288	330	448	0.371755	0.145608
ENSMUSG00000038354	Ankrd35	40	30	14	43	42	46	0.602836	0.14582
ENSMUSG00000021680	Crhbp	0	3	1	6	2	8	1.97088	0.145843
ENSMUSG00000021057	Akap5	1	0	3	6	8	2	1.82514	0.145935
ENSMUSG00000004446	Bid	1944	1792	1481	1328	1552	1578	-0.291433	0.146057
ENSMUSG00000034926	Dhcr24	2970	2707	2237	3275	2899	3971	0.299281	0.146636
ENSMUSG00000003355	Fkbp11	272	215	197	166	196	201	-0.346987	0.146711
ENSMUSG00000054612	Mgmt	0	0	0	1	4	2	Inf	0.146793
ENSMUSG00000074217	2210011C24Rik	0	0	0	0	4	3	Inf	0.146846
ENSMUSG00000024991	Eif3a	2701	2861	2676	2515	2907	1613	-0.305721	0.146886
ENSMUSG00000074227	Spint2	1	1	1	5	2	7	2.1653	0.146966
ENSMUSG00000050382	Kif7	322	286	254	361	397	375	0.327245	0.147102
ENSMUSG00000031134	Rbmx	883	934	796	792	827	602	-0.304746	0.147423
ENSMUSG00000060591	Ifitm2	324	242	207	292	320	414	0.349408	0.147468
ENSMUSG00000007888	Crlf1	760	618	616	776	764	1039	0.305189	0.147719
ENSMUSG00000021803	Cdhr1	747	667	652	922	890	858	0.300044	0.148503
ENSMUSG00000034930	Rtkn	134	136	86	145	174	165	0.386925	0.148854
ENSMUSG00000044337	Ackr3	600	502	441	411	417	474	-0.30799	0.148947
ENSMUSG00000040258	Nxph4	122	141	101	150	139	229	0.453447	0.148955
ENSMUSG00000043972	Opn5	1	3	0	6	8	2	1.99038	0.149225
ENSMUSG00000053178	Mterf1b	21	27	32	24	21	7	-0.713312	0.149238
ENSMUSG00000022489	Pde1b	60	38	35	45	70	82	0.504063	0.149251
ENSMUSG00000030032	Wdr54	134	90	84	120	132	170	0.393679	0.14929
ENSMUSG00000043140	Tmem186	695	635	524	488	553	529	-0.304558	0.149399
ENSMUSG00000030057	Cnbp	12247	11667	9932	9368	10337	9417	-0.283851	0.149567
ENSMUSG00000020121	Srgap1	63	101	47	61	47	47	-0.489972	0.149601
ENSMUSG00000030188	Magohb	346	284	318	216	268	307	-0.336384	0.150377
ENSMUSG00000079481	Nhsl2	4	4	1	0	0	1	-3.16908	0.150532
ENSMUSG00000026544	Dusp23	7	5	1	2	1	0	-2.13455	0.151328
ENSMUSG00000043372	Hexim2	237	210	216	243	290	343	0.329732	0.151429
ENSMUSG00000057497	Fam136a	705	715	544	536	570	561	-0.298675	0.15205
ENSMUSG00000040187	Arntl2	121	130	110	104	125	59	-0.401375	0.152089
ENSMUSG00000074934	Grem1	10	2	6	1	2	3	-1.66403	0.1521
ENSMUSG00000055305	Zfp93	181	154	142	188	253	197	0.347589	0.152167
ENSMUSG00000063971	Krt88	2	6	3	0	1	1	-2.53122	0.152576
ENSMUSG00000067071	Hes6	300	270	250	293	346	490	0.39562	0.153022
ENSMUSG00000014599	Csf1	4217	4234	3600	3403	3548	3418	-0.283636	0.153139
ENSMUSG00000030107	Usp18	117	139	112	129	181	188	0.3671	0.153157
ENSMUSG00000026928	Card9	5	3	7	17	8	9	1.08705	0.153254
ENSMUSG00000015243	Abca1	24	25	29	29	53	40	0.555182	0.153577
ENSMUSG00000059555	Tor4a	527	480	383	585	527	690	0.316442	0.153666
ENSMUSG00000019866	Crybg1	1049	1146	974	961	963	784	-0.296074	0.153878
ENSMUSG00000002820	Atg4d	512	462	388	492	564	710	0.312221	0.154053
ENSMUSG00000095366	Gm21860	0	0	0	6	2	0	Inf	0.154192
ENSMUSG00000026839	Upp2	25	13	23	30	29	40	0.617256	0.154201
ENSMUSG00000020312	Shc2	84	69	55	85	109	98	0.426217	0.154206
ENSMUSG00000020868	Xylt2	741	641	589	781	796	964	0.301454	0.154522
ENSMUSG00000018931	Natd1	419	414	341	499	502	525	0.314358	0.154623
ENSMUSG00000028467	Gba2	271	296	221	310	367	357	0.328223	0.154859
ENSMUSG00000031445	Proz	8	4	3	15	8	11	1.14108	0.154904
ENSMUSG00000002944	Cd36	4	11	3	3	3	0	-1.63182	0.155121
ENSMUSG00000042793	Lgr6	359	312	282	436	397	411	0.319725	0.155128
ENSMUSG00000005718	Tfap4	490	448	419	373	364	409	-0.310989	0.155538
ENSMUSG00000005124	Ccn4	795	840	709	666	736	596	-0.299965	0.155568
ENSMUSG00000027478	Dnmt3b	7	5	9	11	22	10	0.924228	0.155791
ENSMUSG00000029752	Asns	4224	4077	3631	3216	3451	3613	-0.282599	0.155977
ENSMUSG00000001520	Nrip2	17	14	19	28	51	16	0.82474	0.156322
ENSMUSG00000112449	Srp54b	7	6	4	13	14	10	1.06496	0.156653
ENSMUSG00000032434	Cmtm6	1277	1057	940	1324	1393	1478	0.293316	0.157017
ENSMUSG00000025938	Slco5a1	3	8	0	0	0	1	-3.42877	0.157128
ENSMUSG00000034686	Prr7	425	359	339	295	274	376	-0.312723	0.157181
ENSMUSG00000028807	Zbtb8a	113	90	70	114	111	150	0.402993	0.157356
ENSMUSG00000004791	Pgf	269	265	227	314	282	402	0.329404	0.157412
ENSMUSG00000039220	Ppp1r10	1604	1529	1325	1796	1921	1982	0.288041	0.157525
ENSMUSG00000026365	Cfh	5	10	9	4	6	0	-1.36518	0.157581
ENSMUSG00000028907	Utp11	858	993	926	854	958	517	-0.333066	0.157775
ENSMUSG00000033554	Dph5	258	274	245	253	258	136	-0.338749	0.158244
ENSMUSG00000024927	Rela	2685	2220	1990	2693	2765	3335	0.287643	0.158389
ENSMUSG00000036256	Igfbp7	1548	1271	1241	1406	1706	2088	0.288975	0.158457
ENSMUSG00000020668	Kif3c	362	442	355	421	574	509	0.304812	0.158483
ENSMUSG00000101972	Hist1h3i	4	4	2	4	11	11	1.32511	0.15864
ENSMUSG00000024401	Tnf	24	42	15	13	23	15	-0.71701	0.158791
ENSMUSG00000027562	Car2	35	14	24	38	59	26	0.664454	0.15918
ENSMUSG00000027692	Tnik	0	0	0	7	2	0	Inf	0.159703
ENSMUSG00000074818	Pdzd7	29	35	19	35	44	49	0.573472	0.160469
ENSMUSG00000064373	Selenop	6	18	9	21	16	23	0.811959	0.160511
ENSMUSG00000036452	Arhgap26	63	55	57	84	84	80	0.43034	0.160982
ENSMUSG00000034041	Lyl1	13	14	15	1	14	8	-0.971463	0.160992
ENSMUSG00000031442	Mcf2l	205	278	223	325	263	338	0.327189	0.161287
ENSMUSG00000022217	Emc9	71	74	61	84	104	100	0.415617	0.161355
ENSMUSG00000018574	Acadvl	2116	1758	1598	2096	2142	2736	0.286658	0.161696
ENSMUSG00000021018	Polr2h	788	580	560	462	548	634	-0.295617	0.161816
ENSMUSG00000031654	Cbln1	3	5	8	1	3	1	-1.8078	0.162094
ENSMUSG00000051790	Nlgn2	1147	1031	822	1254	1187	1396	0.295788	0.162264
ENSMUSG00000020583	Matn3	4	17	3	2	3	1	-2.03667	0.162317
ENSMUSG00000000982	Ccl3	20	26	23	13	19	12	-0.729898	0.162389
ENSMUSG00000022518	4930562C15Rik	31	52	27	35	27	8	-0.708381	0.162394
ENSMUSG00000040734	Ppp1r13l	485	499	425	621	497	700	0.306297	0.162453
ENSMUSG00000024769	Cdc42bpg	333	290	236	343	370	407	0.321389	0.162538
ENSMUSG00000033685	Ucp2	3209	2871	2607	3354	3428	4266	0.281949	0.162567
ENSMUSG00000052921	Arhgef15	1	1	4	8	4	7	1.5322	0.162798
ENSMUSG00000032334	Loxl1	916	854	784	932	995	1359	0.297951	0.163374
ENSMUSG00000039632	Ccdc151	6	18	12	28	22	14	0.76019	0.163576
ENSMUSG00000022336	Eif3e	2363	2534	2300	2031	2437	1745	-0.287257	0.163854
ENSMUSG00000041431	Ccnb1	3610	4363	3738	3556	4129	2237	-0.315677	0.16394
ENSMUSG00000022206	Npr3	23	41	26	17	26	18	-0.630835	0.164313
ENSMUSG00000002325	Irf9	599	598	539	667	811	753	0.290739	0.164452
ENSMUSG00000022099	Dmtn	282	262	223	296	340	366	0.320302	0.164629
ENSMUSG00000001844	Zdhhc4	588	566	452	608	650	808	0.302287	0.164685
ENSMUSG00000036894	Rap2b	417	358	324	278	323	327	-0.311183	0.164696
ENSMUSG00000068417	Pnp2	2	0	0	7	0	5	2.60015	0.164702
ENSMUSG00000029482	Aacs	2063	1833	1733	2168	2321	2674	0.279952	0.164729
ENSMUSG00000066551	Hmgb1	3610	4222	3776	3596	3966	2484	-0.28461	0.165824
ENSMUSG00000037674	Rfx7	394	483	415	387	458	249	-0.317111	0.165865
ENSMUSG00000048772	Tmem53	28	20	28	38	35	45	0.555963	0.165877
ENSMUSG00000092148	Gm8005	3	3	0	7	4	8	1.67183	0.16623
ENSMUSG00000048029	Eno4	22	17	35	18	15	14	-0.756485	0.166497
ENSMUSG00000036580	Spg20	1587	1606	1374	1283	1441	1215	-0.282614	0.167065
ENSMUSG00000017747	Ghdc	347	351	253	404	366	464	0.319868	0.167106
ENSMUSG00000001119	Col6a1	4125	4030	3667	4536	4877	5579	0.274772	0.167175
ENSMUSG00000047712	Ust	259	240	221	320	308	313	0.318694	0.167212
ENSMUSG00000047281	Sfn	92	93	71	91	120	140	0.392867	0.167345
ENSMUSG00000040712	Camta2	500	410	391	524	517	636	0.301115	0.167384
ENSMUSG00000097789	Gm2115	1978	1972	1654	1557	1662	1621	-0.277612	0.167398
ENSMUSG00000001763	Tspan33	5	2	2	6	12	6	1.34676	0.168135
ENSMUSG00000000320	Alox12	1	1	4	0	0	0	-Inf	0.168141
ENSMUSG00000054766	Set	15298	14971	12806	12087	12815	12493	-0.270631	0.168423
ENSMUSG00000024078	Ttc27	901	938	808	736	831	707	-0.289108	0.168708
ENSMUSG00000052676	Zmat1	3	3	0	11	6	2	1.66374	0.169082
ENSMUSG00000021070	Bdkrb2	225	270	199	302	270	335	0.326471	0.169505
ENSMUSG00000020019	Ntn4	25	23	23	11	16	19	-0.699415	0.16951
ENSMUSG00000038393	Txnip	173	175	190	251	242	216	0.320198	0.169743
ENSMUSG00000062380	Tubb3	436	437	387	460	526	637	0.298064	0.170094
ENSMUSG00000044005	Gls2	162	146	102	134	195	222	0.368427	0.170138
ENSMUSG00000000690	Hoxb6	20	20	12	7	10	14	-0.797364	0.170301
ENSMUSG00000029012	Orc5	349	420	328	360	363	206	-0.309795	0.170409
ENSMUSG00000018698	Lhx1	2	1	1	0	8	8	1.92583	0.170451
ENSMUSG00000002205	Vrk3	420	433	428	554	514	581	0.292846	0.170571
ENSMUSG00000051518	Rps19bp1	1858	1453	1282	1131	1289	1548	-0.27339	0.170585
ENSMUSG00000026914	Psmd14	2674	2938	2478	2404	2608	1997	-0.27741	0.17068
ENSMUSG00000034706	Dnaic2	29	26	19	31	44	40	0.573985	0.17077
ENSMUSG00000007030	Vwa7	12	22	14	23	30	27	0.671161	0.171568
ENSMUSG00000042298	Ttc19	599	624	476	524	500	429	-0.288379	0.171923
ENSMUSG00000032611	1700102P08Rik	20	17	11	15	8	5	-0.8248	0.172302
ENSMUSG00000057751	Megf6	322	293	253	227	227	277	-0.310842	0.172484
ENSMUSG00000031883	Car7	8	23	9	16	24	29	0.739009	0.172573
ENSMUSG00000025647	Shisa5	2223	2002	1877	2404	2423	2906	0.275063	0.173091
ENSMUSG00000003051	Elf3	46	39	35	58	54	63	0.481218	0.173183
ENSMUSG00000034445	Cyb561a3	186	180	154	204	225	256	0.332271	0.173389
ENSMUSG00000035900	Gramd4	1771	1743	1458	1999	2075	2232	0.278285	0.17351
ENSMUSG00000043243	Fam129c	22	36	30	20	24	16	-0.631233	0.173567
ENSMUSG00000056665	Them6	909	674	654	556	517	789	-0.326011	0.173673
ENSMUSG00000095595	Fam177a	23	2	1	1	0	0	-4.68974	0.173888
ENSMUSG00000020614	Fam20a	66	59	61	76	80	104	0.412642	0.173893
ENSMUSG00000050821	Fam131a	217	204	172	226	232	370	0.421442	0.174679
ENSMUSG00000023826	Prkn	1	3	2	0	0	0	-Inf	0.174865
ENSMUSG00000030523	Trpm1	1	3	2	0	0	0	-Inf	0.174865
ENSMUSG00000003341	Atp8b3	9	8	12	7	3	4	-1.13034	0.175413
ENSMUSG00000028226	Mmp16	142	191	149	141	156	100	-0.351892	0.175425
ENSMUSG00000026069	Il1rl1	76	65	53	56	60	33	-0.447763	0.17544
ENSMUSG00000021282	Eif5	2474	3160	2850	2569	2942	1726	-0.308381	0.175482
ENSMUSG00000050106	Tmc8	0	1	0	6	1	2	3.20053	0.175592
ENSMUSG00000008475	Arpc5	4956	4804	4153	3846	4310	3945	-0.269392	0.176021
ENSMUSG00000060572	Mfap2	3	3	2	5	5	12	1.4123	0.176191
ENSMUSG00000020230	Prmt2	1366	1361	1166	1467	1644	1827	0.276754	0.176326
ENSMUSG00000046546	Fam43a	41	29	34	45	39	70	0.499706	0.176363
ENSMUSG00000020744	Slc25a19	370	325	305	383	393	514	0.301816	0.1766
ENSMUSG00000030494	Rhpn2	750	648	563	808	851	843	0.286714	0.176732
ENSMUSG00000041187	Prkd2	573	588	409	647	608	754	0.300455	0.176832
ENSMUSG00000025408	Ddit3	414	409	390	354	392	287	-0.306473	0.177006
ENSMUSG00000016344	Ppdpf	354	314	321	267	247	324	-0.30771	0.177192
ENSMUSG00000031022	BC051019	4	3	1	9	7	6	1.43058	0.17741
ENSMUSG00000052673	Gm9887	0	0	1	2	6	1	2.93425	0.177712
ENSMUSG00000021710	Nln	3451	3552	3081	3101	3081	2588	-0.27019	0.17778
ENSMUSG00000028240	Cyp7a1	1	0	0	3	4	2	3.14665	0.17807
ENSMUSG00000002781	Tmem143	147	143	131	191	152	215	0.342914	0.17813
ENSMUSG00000074890	Lcmt2	326	258	232	319	345	393	0.309863	0.178355
ENSMUSG00000055980	Irs1	260	284	195	224	213	184	-0.309959	0.178461
ENSMUSG00000008193	Spib	2	0	2	5	6	4	1.78777	0.17883
ENSMUSG00000078695	Cisd3	297	215	241	317	286	374	0.307365	0.179027
ENSMUSG00000026791	Slc2a8	187	192	160	192	219	296	0.327688	0.179055
ENSMUSG00000052560	Cpne8	237	310	263	238	265	180	-0.321045	0.179216
ENSMUSG00000071192	Wfikkn1	15	18	11	30	26	18	0.693867	0.179239
ENSMUSG00000045827	Serpinb9	424	624	541	456	542	272	-0.404461	0.179346
ENSMUSG00000041064	Pif1	517	633	448	501	465	404	-0.283762	0.179371
ENSMUSG00000069874	Irgm2	110	122	115	150	172	142	0.343502	0.179391
ENSMUSG00000097148	Gm3839	15	7	9	11	19	26	0.78488	0.179466
ENSMUSG00000028159	Dapp1	95	133	120	103	104	75	-0.380701	0.180378
ENSMUSG00000028453	Fancg	396	418	376	487	527	513	0.289265	0.180498
ENSMUSG00000031284	Pak3	122	202	150	137	154	46	-0.570165	0.18052
ENSMUSG00000018995	Nars2	241	262	233	224	218	177	-0.320685	0.180525
ENSMUSG00000058013	Sept11	6077	6873	5840	5912	5986	4486	-0.268347	0.180662
ENSMUSG00000025287	Acot9	1460	1890	1521	1473	1718	934	-0.314637	0.181018
ENSMUSG00000025656	Arhgef9	101	127	117	179	164	118	0.342862	0.181144
ENSMUSG00000031714	Gab1	581	580	493	483	479	458	-0.286253	0.181247
ENSMUSG00000028221	Pip4p2	1128	1161	1142	1078	1127	767	-0.284046	0.18158
ENSMUSG00000059401	Mamld1	129	132	111	111	96	96	-0.360295	0.181743
ENSMUSG00000040441	Slc26a10	15	4	7	2	5	5	-1.18795	0.182
ENSMUSG00000075324	Fign	71	81	68	58	71	43	-0.429503	0.182259
ENSMUSG00000038459	Abhd17c	1643	1306	1197	1049	1118	1431	-0.267609	0.182395
ENSMUSG00000037411	Serpine1	889	744	660	1001	913	999	0.282554	0.182473
ENSMUSG00000017453	Pipox	3	2	5	7	12	6	1.20028	0.182571
ENSMUSG00000051557	Pusl1	332	293	280	230	239	298	-0.305726	0.182647
ENSMUSG00000020250	Txnrd1	5348	5481	4504	4496	4517	4364	-0.262097	0.182752
ENSMUSG00000035873	Pawr	484	466	389	330	382	434	-0.289155	0.182957
ENSMUSG00000042616	Oscp1	264	247	245	322	324	333	0.301513	0.182985
ENSMUSG00000025888	Casp1	0	1	1	7	2	2	2.37129	0.183015
ENSMUSG00000032294	Pkm	64356	57367	52838	64950	69053	85407	0.264029	0.183219
ENSMUSG00000021007	Spata7	79	112	92	81	99	46	-0.403497	0.183244
ENSMUSG00000027806	Tsc22d2	1064	1148	953	950	940	852	-0.273928	0.183385
ENSMUSG00000037434	Slc30a1	329	303	260	225	276	255	-0.306313	0.183427
ENSMUSG00000025584	Pde8a	178	224	154	225	259	243	0.324381	0.183499
ENSMUSG00000001435	Col18a1	449	378	352	468	491	552	0.29189	0.183636
ENSMUSG00000110266	Gm32742	8	1	2	0	1	1	-2.52366	0.18397
ENSMUSG00000068876	Cgn	457	581	473	463	450	384	-0.289452	0.184335
ENSMUSG00000079334	Naa80	247	224	218	276	274	344	0.307844	0.184385
ENSMUSG00000026875	Traf1	47	51	55	67	62	87	0.422896	0.184686
ENSMUSG00000017167	Cntnap1	193	221	136	239	225	255	0.333762	0.184771
ENSMUSG00000030699	Tbx6	1	0	1	3	5	3	2.33542	0.184954
ENSMUSG00000096010	Hist4h4	21	12	10	3	4	16	-0.944461	0.185131
ENSMUSG00000025790	Slco3a1	1078	1008	802	1239	1147	1271	0.280431	0.185217
ENSMUSG00000068246	Apol9b	266	260	238	280	332	376	0.301728	0.185419
ENSMUSG00000027955	Fam198b	7	6	4	2	2	2	-1.55577	0.185793
ENSMUSG00000042978	Sbk1	330	252	242	356	288	448	0.346082	0.185888
ENSMUSG00000031565	Fgfr1	3849	3683	3136	4304	4099	5020	0.26856	0.185899
ENSMUSG00000030409	Dmpk	4863	4784	3895	5496	5209	6324	0.26911	0.186231
ENSMUSG00000041488	Stx3	414	480	364	354	401	322	-0.290863	0.186327
ENSMUSG00000033717	Adra2a	6	8	6	9	23	8	0.91379	0.186898
ENSMUSG00000020865	Abcc3	9	9	5	2	6	2	-1.27376	0.186963
ENSMUSG00000031530	Dusp4	463	482	348	586	529	537	0.295101	0.187065
ENSMUSG00000035048	Anapc13	206	168	170	165	279	277	0.331708	0.187067
ENSMUSG00000030220	Arhgdib	34	43	40	20	28	37	-0.535194	0.187592
ENSMUSG00000000355	Mcts1	676	872	670	716	744	413	-0.314835	0.187609
ENSMUSG00000030386	Zfp606	120	163	134	128	142	69	-0.375438	0.188161
ENSMUSG00000030380	Mzf1	15	15	13	22	28	22	0.672063	0.1884
ENSMUSG00000021904	Sema3g	27	33	36	46	41	55	0.487272	0.188586
ENSMUSG00000010601	Apol7a	14	39	36	25	20	8	-0.835905	0.188612
ENSMUSG00000061603	Akap6	6	6	2	11	11	9	1.1123	0.189089
ENSMUSG00000020538	Srebf1	1988	1866	1505	2089	2040	2620	0.272758	0.189192
ENSMUSG00000074215	Gm10643	7	9	9	17	20	10	0.82506	0.18928
ENSMUSG00000015053	Gata2	174	162	120	196	180	223	0.337484	0.189438
ENSMUSG00000001305	Rrp15	818	907	851	788	859	586	-0.282693	0.189495
ENSMUSG00000025089	Gfra1	43	43	48	62	76	53	0.42733	0.189908
ENSMUSG00000078816	Prkcg	74	97	70	75	77	39	-0.404319	0.190117
ENSMUSG00000031370	Zrsr2	1107	1063	939	936	972	793	-0.272026	0.190206
ENSMUSG00000007476	Lrrc8a	113	91	104	128	126	158	0.346951	0.190367
ENSMUSG00000038683	Pak1ip1	1563	1457	1260	1205	1317	1206	-0.266323	0.190457
ENSMUSG00000047443	Erfe	140	129	115	113	98	104	-0.350266	0.190672
ENSMUSG00000026825	Dnm1	1097	1210	894	1337	1402	1302	0.273532	0.190696
ENSMUSG00000022141	Nipbl	264	382	259	269	309	177	-0.329654	0.191078
ENSMUSG00000036098	Myrf	13	19	15	9	12	7	-0.824209	0.19112
ENSMUSG00000037622	Wdtc1	1397	1239	1074	1424	1357	1935	0.285337	0.191315
ENSMUSG00000026421	Csrp1	6220	5495	5236	6058	6606	8595	0.259793	0.191737
ENSMUSG00000060376	Bckdha	134	99	91	126	138	168	0.352557	0.191785
ENSMUSG00000033715	Akr1c14	29	63	51	42	40	5	-0.802528	0.191797
ENSMUSG00000003420	Fcgrt	1872	1474	1224	1698	1825	2638	0.373395	0.191813
ENSMUSG00000059970	Hspa2	133	167	128	188	183	192	0.331081	0.191902
ENSMUSG00000025993	Slc40a1	24	36	23	25	24	8	-0.608963	0.192269
ENSMUSG00000001227	Sema6b	55	62	69	87	69	101	0.391277	0.192458
ENSMUSG00000046709	Mapk10	3	2	5	0	2	0	-2.48997	0.192976
ENSMUSG00000032182	Yipf2	141	135	115	157	167	192	0.335701	0.193514
ENSMUSG00000016637	Ift27	288	246	243	297	291	440	0.338364	0.193657
ENSMUSG00000026932	Nacc2	1622	1606	1316	1261	1268	1436	-0.259676	0.193855
ENSMUSG00000000167	Pih1d2	16	40	15	13	19	10	-0.811137	0.193906
ENSMUSG00000042903	Foxo4	1295	960	1037	1171	1341	1680	0.278994	0.194144
ENSMUSG00000034968	Lbx2	9	4	8	16	13	12	0.880873	0.194144
ENSMUSG00000030522	Mtmr10	491	618	450	464	510	371	-0.279798	0.194205
ENSMUSG00000006567	Atp7b	3	3	3	8	7	8	1.28288	0.194213
ENSMUSG00000039787	Cercam	645	566	601	716	706	874	0.270216	0.194301
ENSMUSG00000032370	Lactb	982	898	809	738	825	774	-0.27097	0.194405
ENSMUSG00000028010	Gar1	817	787	637	576	701	667	-0.270684	0.194669
ENSMUSG00000039206	Daglb	142	125	94	157	151	170	0.348015	0.194686
ENSMUSG00000005836	Gata6	5	8	18	14	18	23	0.704259	0.194835
ENSMUSG00000049295	Zfp219	584	563	447	636	602	785	0.284508	0.194857
ENSMUSG00000025537	Phkg1	24	22	27	14	21	14	-0.664642	0.195112
ENSMUSG00000024074	Crim1	1970	2307	1896	1832	1930	1636	-0.262722	0.195118
ENSMUSG00000021703	Serinc5	219	293	222	330	399	230	0.313134	0.195371
ENSMUSG00000027834	Serpini1	38	40	42	76	98	29	0.669283	0.195376
ENSMUSG00000037624	Kcnk2	115	119	101	152	133	160	0.346153	0.195401
ENSMUSG00000025894	Aasdhppt	605	635	554	550	616	386	-0.282312	0.195423
ENSMUSG00000041417	Pik3r1	830	1061	970	895	960	634	-0.278842	0.195494
ENSMUSG00000048874	Phf3	554	684	647	563	632	437	-0.287017	0.195761
ENSMUSG00000047379	B4gat1	7	1	2	0	0	2	-2.34729	0.196193
ENSMUSG00000002985	Apoe	179	192	155	135	163	142	-0.325682	0.196311
ENSMUSG00000024164	C3	76	75	78	92	109	110	0.365113	0.196478
ENSMUSG00000025931	Paqr8	53	43	48	58	78	67	0.416814	0.196571
ENSMUSG00000028931	Kcnab2	576	523	482	589	610	806	0.277393	0.196726
ENSMUSG00000050410	Tcf19	4306	4216	3541	4461	5094	5553	0.259252	0.196806
ENSMUSG00000037235	Mxd4	1487	1298	1003	1353	1508	1903	0.272551	0.197124
ENSMUSG00000070034	Sp110	6	3	8	19	8	8	0.947733	0.197225
ENSMUSG00000090698	Apold1	102	77	77	93	116	136	0.362384	0.197432
ENSMUSG00000029401	Rilpl2	1027	759	751	891	1054	1370	0.320277	0.197443
ENSMUSG00000038967	Pdk2	274	248	200	309	285	336	0.305666	0.197541
ENSMUSG00000069274	Hist1h4f	3	3	2	0	0	1	-3.02892	0.19764
ENSMUSG00000068232	Vmn1r42	2	6	2	1	1	0	-2.37582	0.197755
ENSMUSG00000026443	Lrrn2	1	7	2	1	1	0	-2.37345	0.197945
ENSMUSG00000037833	Sh2d4b	1	7	2	1	1	0	-2.37345	0.197945
ENSMUSG00000055333	Fat2	15	18	2	12	27	24	0.826166	0.198086
ENSMUSG00000041688	Amot	917	1033	756	852	916	588	-0.265854	0.198287
ENSMUSG00000002103	Acp2	534	570	534	694	772	609	0.266403	0.198303
ENSMUSG00000030208	Emp1	5374	5262	4362	4205	4705	4259	-0.254143	0.198534
ENSMUSG00000033902	Mapkbp1	594	592	549	708	772	716	0.268611	0.198536
ENSMUSG00000032782	Cntrob	542	570	438	642	674	649	0.279026	0.198553
ENSMUSG00000024737	Slc15a3	20	17	23	20	37	37	0.557807	0.198705
ENSMUSG00000045629	Sh3tc2	0	0	0	2	0	4	Inf	0.198784
ENSMUSG00000061175	Fnip2	658	723	510	586	589	465	-0.267029	0.199282
ENSMUSG00000029816	Gpnmb	1827	1849	1639	1469	1471	1712	-0.258819	0.199341
ENSMUSG00000059796	Eif4a1	18620	17257	14785	14314	15426	14817	-0.251259	0.199382
ENSMUSG00000024014	Pim1	231	193	148	165	142	174	-0.305042	0.199452
ENSMUSG00000039242	B3galnt2	479	513	402	446	463	294	-0.280372	0.199492
ENSMUSG00000070388	Fbxo39	0	4	8	1	1	0	-2.73635	0.199734
ENSMUSG00000066258	Trim12a	13	19	13	28	34	12	0.644648	0.199753
ENSMUSG00000020871	Dlx4	30	28	35	41	41	55	0.479123	0.1999
ENSMUSG00000056938	Acbd4	323	246	201	289	311	389	0.30334	0.200169
ENSMUSG00000071715	Ncf4	3	7	5	15	11	6	1.02257	0.20023
ENSMUSG00000044860	Gm1123	0	0	0	2	1	3	Inf	0.200291
ENSMUSG00000058975	Kcnc1	0	0	0	2	1	3	Inf	0.200291
ENSMUSG00000035916	Ptprq	1	7	1	0	0	1	-3.16106	0.200431
ENSMUSG00000018820	Zfyve27	911	908	723	1031	1067	1104	0.269973	0.200459
ENSMUSG00000009075	Cabp7	5	2	1	0	1	0	-3.09254	0.200489
ENSMUSG00000034751	Mast4	549	577	460	666	720	622	0.274248	0.20093
ENSMUSG00000034652	Cd300a	3	8	4	2	1	2	-1.62875	0.201103
ENSMUSG00000024462	Gabbr1	368	569	319	369	392	275	-0.336224	0.201166
ENSMUSG00000021474	Sfxn1	1760	2034	1672	1683	1886	1220	-0.262767	0.201261
ENSMUSG00000007837	Prrg2	158	162	130	151	190	247	0.322635	0.201377
ENSMUSG00000032114	Slc37a4	521	534	518	553	624	814	0.269116	0.201382
ENSMUSG00000027605	Acss2	268	249	236	334	324	309	0.291378	0.201569
ENSMUSG00000022214	Dcaf11	728	663	502	670	756	1006	0.303829	0.201802
ENSMUSG00000091635	Vmn2r13	0	0	0	1	2	3	Inf	0.201895
ENSMUSG00000071633	Gm4952	10	8	6	12	20	13	0.840478	0.201981
ENSMUSG00000039497	Dse	749	1022	842	802	907	525	-0.301898	0.202077
ENSMUSG00000056209	Npm3	1886	1500	1290	1022	1191	1704	-0.315469	0.202118
ENSMUSG00000026188	Tmem169	59	69	59	86	103	68	0.384081	0.202121
ENSMUSG00000075296	Aldh3b2	14	13	10	12	27	24	0.698843	0.202318
ENSMUSG00000023882	Zfp54	4	11	13	5	8	1	-1.11789	0.202409
ENSMUSG00000078887	Gm6710	12	3	6	5	4	0	-1.29926	0.202586
ENSMUSG00000025352	Gdf11	1293	1107	1090	1392	1375	1614	0.260142	0.202699
ENSMUSG00000098274	Rpl24	11	7	10	6	5	3	-1.08156	0.202905
ENSMUSG00000078970	Wdr92	546	565	466	461	549	356	-0.27823	0.20306
ENSMUSG00000043183	Simc1	175	181	190	167	193	99	-0.333927	0.203079
ENSMUSG00000033633	Clec18a	0	0	0	2	3	1	Inf	0.203384
ENSMUSG00000032988	Slc16a8	24	20	17	41	32	22	0.576656	0.203578
ENSMUSG00000040528	Milr1	6	6	6	2	3	2	-1.44414	0.203784
ENSMUSG00000057778	Cyb5d2	116	140	138	197	162	158	0.317738	0.203938
ENSMUSG00000017830	Dhx58	45	50	34	54	67	62	0.443412	0.204058
ENSMUSG00000025737	Wdr24	836	899	774	923	1113	1120	0.261417	0.204128
ENSMUSG00000021458	2010111I01Rik	514	542	418	387	423	466	-0.270658	0.204414
ENSMUSG00000047986	Palm3	5	7	6	1	5	1	-1.46804	0.204458
ENSMUSG00000004105	Angptl2	3156	3094	2659	3631	3696	3804	0.2553	0.204643
ENSMUSG00000094759	Gm10487	6	12	3	4	3	2	-1.25134	0.204723
ENSMUSG00000040613	Apobec1	60	60	80	51	70	32	-0.484238	0.204829
ENSMUSG00000022442	Ttll1	673	761	694	902	917	861	0.260713	0.204884
ENSMUSG00000038037	Socs1	215	185	170	209	225	303	0.306374	0.204995
ENSMUSG00000062960	Kdr	0	0	0	1	4	1	Inf	0.205044
ENSMUSG00000030615	Tmem126a	1237	974	879	772	929	1000	-0.259191	0.205093
ENSMUSG00000046731	Kctd11	280	255	224	282	293	398	0.295275	0.205095
ENSMUSG00000050014	Apol10b	48	37	27	34	29	19	-0.506179	0.205208
ENSMUSG00000022752	Tomm70a	4780	5069	4478	4386	4694	3531	-0.255985	0.205225
ENSMUSG00000005580	Adcy9	323	304	241	408	363	338	0.292323	0.205387
ENSMUSG00000015501	Hivep2	167	166	128	111	152	122	-0.3269	0.205405
ENSMUSG00000068744	Psrc1	390	295	306	277	287	287	-0.289325	0.205537
ENSMUSG00000013495	Tmem175	174	225	192	227	287	249	0.294246	0.20583
ENSMUSG00000000711	Rab5b	2036	1977	1664	2245	2360	2495	0.257761	0.205922
ENSMUSG00000021669	Col4a3bp	663	1009	952	1484	1606	748	0.46363	0.206213
ENSMUSG00000023011	Faim2	36	34	32	53	37	58	0.474798	0.206602
ENSMUSG00000001366	Fbxo9	1014	1152	955	912	976	842	-0.262179	0.206691
ENSMUSG00000031591	Asah1	1974	2475	2068	2032	2312	1302	-0.282383	0.20694
ENSMUSG00000030359	Pzp	4	11	3	2	5	0	-1.42878	0.20695
ENSMUSG00000020743	Mif4gd	802	666	596	787	793	1018	0.269554	0.207138
ENSMUSG00000022864	D16Ertd472e	162	221	212	198	180	106	-0.377804	0.207201
ENSMUSG00000040010	Slc7a5	7080	6256	5144	4923	4954	6410	-0.242116	0.207283
ENSMUSG00000041609	Bicdl1	159	117	115	114	108	102	-0.337389	0.207314
ENSMUSG00000025348	Itga7	111	114	85	115	119	183	0.370912	0.207361
ENSMUSG00000015709	Arnt2	344	347	315	290	305	270	-0.288487	0.207587
ENSMUSG00000039233	Tbce	167	236	197	201	185	82	-0.434246	0.207748
ENSMUSG00000033192	Lpcat2	98	72	72	67	74	53	-0.39	0.207808
ENSMUSG00000025050	Pcgf6	856	976	758	807	875	581	-0.263348	0.208139
ENSMUSG00000040459	Arglu1	1696	2417	1591	1915	1738	1094	-0.327823	0.208381
ENSMUSG00000022768	Ccdc116	16	12	22	27	34	19	0.573906	0.208827
ENSMUSG00000004947	Dtx2	760	679	564	803	743	974	0.271611	0.209185
ENSMUSG00000047205	Dusp18	271	273	232	230	243	190	-0.295842	0.209559
ENSMUSG00000028944	Prkag2	524	480	451	436	479	347	-0.277914	0.209642
ENSMUSG00000038208	Pgap3	120	94	90	108	124	171	0.342195	0.209752
ENSMUSG00000005481	Ddx39	5514	4480	3857	3498	3870	4845	-0.242959	0.209791
ENSMUSG00000039109	F13a1	0	7	3	1	1	0	-2.39359	0.209817
ENSMUSG00000079363	Gbp4	12	23	16	5	21	3	-0.91532	0.209941
ENSMUSG00000004931	Apba3	1254	1055	928	1218	1256	1580	0.262375	0.210063
ENSMUSG00000020085	Aifm2	819	732	632	860	856	1027	0.266645	0.210093
ENSMUSG00000071074	Yipf3	1862	1570	1369	1782	1826	2391	0.259852	0.210099
ENSMUSG00000030172	Erc1	422	525	433	597	632	515	0.266996	0.210163
ENSMUSG00000035299	Mid1	606	734	529	616	597	415	-0.263725	0.210214
ENSMUSG00000030423	Pop4	559	624	523	532	540	412	-0.270837	0.210314
ENSMUSG00000028389	Zfp37	0	8	6	3	1	0	-1.88523	0.210559
ENSMUSG00000047250	Ptgs1	1907	1938	1866	2246	2624	2259	0.245101	0.210654
ENSMUSG00000044043	Pcdhb14	4	13	8	6	6	0	-1.13876	0.21108
ENSMUSG00000028295	Smim8	128	126	126	84	131	100	-0.350905	0.211133
ENSMUSG00000031958	Ldhd	50	47	38	42	23	37	-0.457583	0.211309
ENSMUSG00000007033	Hspa1l	14	7	16	5	11	5	-0.929842	0.211326
ENSMUSG00000116895	Gm3435	25	55	29	32	25	21	-0.537273	0.211573
ENSMUSG00000024359	Hspa9	6389	8446	7534	7113	7570	4322	-0.31343	0.211586
ENSMUSG00000026019	Wdr12	1027	1193	1046	1076	1126	655	-0.267973	0.211819
ENSMUSG00000042228	Lyn	413	519	419	409	489	242	-0.320534	0.212063
ENSMUSG00000047221	Fam185a	327	364	288	288	322	233	-0.284487	0.212321
ENSMUSG00000021134	Srsf5	2659	3866	2546	3035	2778	1421	-0.391086	0.212525
ENSMUSG00000074529	Zfp972	37	33	26	29	26	14	-0.540404	0.212526
ENSMUSG00000028514	Usp24	766	986	718	701	918	542	-0.263909	0.212562
ENSMUSG00000026784	Pdss1	145	202	189	169	175	88	-0.393166	0.212626
ENSMUSG00000021027	Ralgapa1	69	94	91	87	73	21	-0.571578	0.212986
ENSMUSG00000057666	Gapdh	5292	4325	4005	4991	5184	7240	0.291399	0.213321
ENSMUSG00000069089	Cdk7	1415	1369	1161	1124	1192	1151	-0.25247	0.214035
ENSMUSG00000071172	Srsf3	6943	7685	6960	6588	7370	5122	-0.253209	0.214309
ENSMUSG00000064127	Med14	882	1081	984	903	1056	614	-0.274901	0.214983
ENSMUSG00000003429	Rps11	2444	1991	1891	1627	1748	2201	-0.247419	0.215243
ENSMUSG00000024427	Spry4	54	55	28	61	77	54	0.4352	0.215295
ENSMUSG00000021285	Ppp1r13b	250	256	184	281	276	326	0.298388	0.215457
ENSMUSG00000020099	Unc5b	4812	4330	3641	5050	4919	5923	0.25252	0.215685
ENSMUSG00000004263	Atn1	67	48	49	59	69	114	0.49769	0.215749
ENSMUSG00000036390	Gadd45a	104	99	94	74	93	76	-0.363759	0.215982
ENSMUSG00000033703	Fuk	467	401	365	455	505	597	0.271141	0.216553
ENSMUSG00000031983	2310022B05Rik	2399	2288	1945	1776	1804	2270	-0.244054	0.216605
ENSMUSG00000027030	Stk39	576	558	493	460	555	403	-0.270368	0.216759
ENSMUSG00000037169	Mycn	51	39	41	34	29	36	-0.470667	0.216868
ENSMUSG00000024957	Kcnk4	10	3	8	16	16	8	0.837137	0.217149
ENSMUSG00000022420	Dnal4	521	389	375	494	492	635	0.271787	0.217341
ENSMUSG00000061482	Hist1h4d	16	10	5	17	19	18	0.759984	0.217364
ENSMUSG00000039911	Spsb1	280	180	184	257	255	313	0.294233	0.217395
ENSMUSG00000045312	Lhfpl2	1477	1387	1132	1140	1147	1230	-0.246646	0.217619
ENSMUSG00000025006	Sorbs1	49	53	44	61	73	69	0.406909	0.21783
ENSMUSG00000038094	Atp13a4	10	8	8	17	15	15	0.786676	0.217902
ENSMUSG00000043017	Ptgir	26	23	19	19	14	13	-0.623578	0.217926
ENSMUSG00000005057	Sh2b2	96	93	100	102	117	174	0.370146	0.217932
ENSMUSG00000035356	Nfkbiz	409	411	467	531	661	431	0.248899	0.217959
ENSMUSG00000055210	Foxd2	21	19	18	19	32	39	0.562658	0.218261
ENSMUSG00000031068	Glrx3	3616	3913	3375	3147	3596	2897	-0.249114	0.218324
ENSMUSG00000048616	Nog	7	4	2	1	0	3	-1.71062	0.218747
ENSMUSG00000022948	Setd4	85	57	79	52	77	48	-0.408905	0.219114
ENSMUSG00000033644	Piwil2	7	4	2	3	1	0	-1.72968	0.219165
ENSMUSG00000021639	Gtf2h2	541	629	533	546	603	306	-0.302204	0.219739
ENSMUSG00000026692	Fmo4	4	7	2	0	2	2	-1.74838	0.220091
ENSMUSG00000021903	Galnt15	108	102	98	135	162	109	0.322632	0.220174
ENSMUSG00000041650	Pcca	788	911	696	744	788	569	-0.256111	0.220371
ENSMUSG00000026068	Il18rap	40	51	60	41	52	16	-0.568109	0.220436
ENSMUSG00000040771	Oard1	500	478	431	369	447	411	-0.269991	0.220762
ENSMUSG00000019814	Ltv1	397	478	442	393	476	169	-0.426991	0.220762
ENSMUSG00000057093	Zfp607b	20	30	28	42	52	22	0.485736	0.221051
ENSMUSG00000021263	Degs2	0	4	0	5	6	3	1.80991	0.22117
ENSMUSG00000015659	Serac1	100	153	130	105	136	77	-0.349314	0.221567
ENSMUSG00000032401	Lctl	14	22	22	13	18	7	-0.703282	0.22161
ENSMUSG00000020212	Mdm1	402	394	379	367	362	291	-0.276916	0.22174
ENSMUSG00000002107	Celf2	405	462	405	432	378	296	-0.271863	0.221783
ENSMUSG00000006014	Prg4	2	7	7	1	4	1	-1.53566	0.22197
ENSMUSG00000050394	Armcx6	4	6	6	0	2	4	-1.49687	0.22204
ENSMUSG00000033538	Casp4	10	11	19	7	14	1	-0.990914	0.222057
ENSMUSG00000027981	Rnpc3	103	186	150	133	139	45	-0.551196	0.222273
ENSMUSG00000002346	Slc25a42	276	302	252	368	356	330	0.277708	0.222329
ENSMUSG00000032456	Nmnat3	172	191	143	129	132	167	-0.3017	0.222576
ENSMUSG00000042642	Flad1	254	241	232	262	297	367	0.279431	0.222808
ENSMUSG00000014846	Tppp3	25	42	33	19	31	23	-0.532697	0.222879
ENSMUSG00000008859	Rala	1388	1403	1167	1623	1777	1527	0.248456	0.222908
ENSMUSG00000048878	Hexim1	3029	2515	2412	2882	3069	3923	0.245651	0.223132
ENSMUSG00000031671	Setd6	494	476	442	407	436	388	-0.268855	0.223539
ENSMUSG00000023951	Vegfa	915	907	736	1014	1071	1108	0.255936	0.223603
ENSMUSG00000041921	Metap1d	307	412	296	299	303	277	-0.271785	0.223703
ENSMUSG00000042303	Sgsm3	880	763	783	970	985	1074	0.249286	0.223795
ENSMUSG00000069135	Fgfr1op	565	830	716	632	731	258	-0.463893	0.22399
ENSMUSG00000026749	Nek6	649	599	497	503	508	516	-0.255892	0.224288
ENSMUSG00000049119	Fam110b	207	179	132	143	143	153	-0.295477	0.224474
ENSMUSG00000090210	Itga10	28	18	18	11	18	14	-0.645443	0.224496
ENSMUSG00000003344	Btbd2	328	247	234	328	312	387	0.281503	0.224546
ENSMUSG00000019797	1700021F05Rik	390	450	364	376	352	319	-0.267899	0.224689
ENSMUSG00000019913	Sim1	2	10	4	2	4	0	-1.49346	0.224763
ENSMUSG00000027333	Smox	693	579	501	724	646	850	0.264583	0.225007
ENSMUSG00000021061	Sptb	11	13	6	4	9	3	-0.971087	0.225433
ENSMUSG00000000568	Hnrnpd	4313	4107	3619	3555	3569	3550	-0.240303	0.225592
ENSMUSG00000046854	Pip5kl1	4	3	2	13	3	6	1.25602	0.225618
ENSMUSG00000042312	S100a13	733	633	469	599	810	1089	0.387875	0.225638
ENSMUSG00000020284	1810043G02Rik	648	602	585	653	740	903	0.253572	0.225667
ENSMUSG00000041945	Mfsd9	15	21	14	27	27	25	0.59859	0.225697
ENSMUSG00000043219	Hoxa6	54	46	42	69	56	72	0.410493	0.225709
ENSMUSG00000040234	Tm7sf3	345	342	275	382	410	424	0.274306	0.22583
ENSMUSG00000030144	Clec4d	11	13	15	8	6	9	-0.839034	0.225974
ENSMUSG00000035834	Polr3g	371	400	359	370	391	221	-0.277574	0.226311
ENSMUSG00000071072	Ptges3	4457	4332	3989	3812	4234	3288	-0.245364	0.22639
ENSMUSG00000053769	Lysmd1	70	52	39	72	56	94	0.414967	0.226396
ENSMUSG00000022231	Sema5a	41	36	31	23	33	24	-0.50396	0.226507
ENSMUSG00000003849	Nqo1	1544	1403	1201	1144	1229	1291	-0.24372	0.22664
ENSMUSG00000036249	Rbm43	311	379	346	336	356	185	-0.319011	0.226729
ENSMUSG00000091243	Vgll3	865	1091	937	892	920	737	-0.255303	0.227275
ENSMUSG00000071657	Bscl2	550	489	493	589	648	683	0.253914	0.227339
ENSMUSG00000022544	Eef2kmt	309	330	272	226	270	292	-0.275929	0.227398
ENSMUSG00000061979	Rcc1l	436	392	351	279	364	383	-0.268819	0.227498
ENSMUSG00000035941	Ibtk	688	873	698	661	806	519	-0.259204	0.22775
ENSMUSG00000067567	Hdac8	456	380	367	465	513	535	0.262112	0.227824
ENSMUSG00000024640	Psat1	18770	17847	15649	14972	15646	15840	-0.236635	0.227932
ENSMUSG00000036620	Mgat4b	3274	2663	2408	2266	2216	2916	-0.235728	0.22799
ENSMUSG00000051444	Bbs12	200	248	199	229	196	129	-0.292311	0.228108
ENSMUSG00000001948	Spa17	5	4	4	6	9	13	1.03868	0.228517
ENSMUSG00000074629	4930518I15Rik	28	38	23	22	31	11	-0.544754	0.228525
ENSMUSG00000040987	Mill2	1	2	0	6	3	3	2.01011	0.228559
ENSMUSG00000028649	Macf1	1928	2111	1578	1649	1906	1419	-0.241513	0.228733
ENSMUSG00000020604	Arsg	44	48	32	47	69	58	0.426086	0.228856
ENSMUSG00000036820	Amdhd2	404	325	329	274	257	388	-0.268234	0.228937
ENSMUSG00000034258	Flvcr2	2	0	1	5	7	0	1.89794	0.229207
ENSMUSG00000032265	Tent5a	106	117	114	89	115	76	-0.347904	0.229477
ENSMUSG00000030431	Tmem238	361	258	217	168	181	309	-0.399952	0.229486
ENSMUSG00000026475	Rgs16	8	14	8	11	19	22	0.733461	0.229662
ENSMUSG00000021692	Dimt1	722	705	612	666	682	444	-0.256563	0.230099
ENSMUSG00000032489	Kif9	7	8	8	2	7	2	-1.16651	0.230871
ENSMUSG00000026420	Il24	0	1	0	1	2	5	3.01684	0.231034
ENSMUSG00000040274	Cdk6	776	1079	872	889	912	509	-0.313591	0.231115
ENSMUSG00000089669	Tnfsf13	29	15	16	11	16	13	-0.65283	0.231194
ENSMUSG00000026189	Pecr	362	279	272	236	254	301	-0.272929	0.231204
ENSMUSG00000041658	Rragb	236	259	230	223	233	168	-0.28928	0.231248
ENSMUSG00000000544	Gpa33	1	0	1	6	2	2	2.22079	0.231383
ENSMUSG00000040699	Limd2	566	421	462	514	574	757	0.27884	0.231568
ENSMUSG00000002668	Dennd1c	1	0	0	5	3	0	2.98378	0.231604
ENSMUSG00000074649	BC029722	1390	1131	1155	1300	1418	1850	0.245103	0.231628
ENSMUSG00000020908	Myh3	0	1	0	5	3	0	3.00817	0.231914
ENSMUSG00000024793	Tnfrsf25	19	23	30	16	24	10	-0.628634	0.232203
ENSMUSG00000038042	Ptpdc1	327	346	251	446	369	351	0.277178	0.232272
ENSMUSG00000008090	Fgfrl1	397	352	299	408	388	523	0.271361	0.232333
ENSMUSG00000017774	Myo1c	4854	4525	3904	3895	3744	4169	-0.233727	0.232382
ENSMUSG00000078954	Arhgap8	12	16	7	4	12	4	-0.874418	0.232442
ENSMUSG00000019578	Ubxn6	341	267	249	304	344	435	0.273507	0.232618
ENSMUSG00000038497	Tmco3	1120	954	879	1129	1240	1300	0.246277	0.233038
ENSMUSG00000032198	Dock6	386	418	326	448	507	465	0.263967	0.233062
ENSMUSG00000066613	Zfp932	39	41	45	35	42	18	-0.483732	0.233194
ENSMUSG00000026730	Pter	395	479	408	413	427	280	-0.268186	0.233212
ENSMUSG00000027460	Angpt4	2	8	0	0	0	1	-3.28948	0.233219
ENSMUSG00000019301	Hsd17b1	0	1	1	1	4	5	2.21323	0.233363
ENSMUSG00000056370	Sftpb	4	3	4	0	1	2	-1.95642	0.233428
ENSMUSG00000048240	Gng7	370	355	330	392	435	500	0.262118	0.233509
ENSMUSG00000024120	Lrpprc	1004	1347	1226	1164	1190	595	-0.358397	0.233533
ENSMUSG00000055184	Fam72a	189	169	167	151	129	167	-0.29875	0.233545
ENSMUSG00000031149	Praf2	326	290	273	282	390	450	0.266052	0.233825
ENSMUSG00000078853	Igtp	175	170	115	156	227	209	0.303597	0.233862
ENSMUSG00000049130	C5ar1	1	0	0	3	5	0	2.96136	0.233883
ENSMUSG00000042050	Wdr60	126	191	157	247	252	141	0.357006	0.234019
ENSMUSG00000037990	Sh3rf3	231	268	197	197	216	186	-0.280943	0.234059
ENSMUSG00000042109	Csdc2	223	235	211	254	261	335	0.278251	0.234424
ENSMUSG00000032035	Ets1	1714	1814	1463	1497	1491	1438	-0.238198	0.234559
ENSMUSG00000035150	Eif2s3x	3192	3841	3088	3283	3421	2296	-0.239813	0.234887
ENSMUSG00000017307	Acot8	213	168	157	201	226	261	0.28953	0.235057
ENSMUSG00000029366	Dck	1779	1779	1540	2043	2239	2028	0.239134	0.235159
ENSMUSG00000015335	Zdhhc12	447	419	347	423	467	637	0.270633	0.235201
ENSMUSG00000021709	Erbin	798	1023	944	829	997	384	-0.407137	0.235248
ENSMUSG00000036078	Sigmar1	2091	1691	1557	1941	2032	2633	0.243857	0.235464
ENSMUSG00000015452	Ager	5	9	9	18	11	13	0.791806	0.235927
ENSMUSG00000032012	Nectin1	585	529	446	440	407	522	-0.24913	0.236101
ENSMUSG00000021725	Parp8	221	299	262	253	255	168	-0.286195	0.236183
ENSMUSG00000026430	Rassf5	390	345	335	442	457	445	0.258821	0.236479
ENSMUSG00000022102	Dok2	9	10	15	21	19	17	0.650196	0.236641
ENSMUSG00000024807	Syvn1	1726	1684	1497	1871	1960	2240	0.240446	0.236676
ENSMUSG00000042207	Kdm5b	174	199	197	241	273	213	0.272059	0.236697
ENSMUSG00000030742	Lat	6	6	8	5	3	1	-1.23832	0.236728
ENSMUSG00000030008	Pradc1	327	256	239	329	302	407	0.274798	0.236812
ENSMUSG00000004127	Trmt10a	252	302	285	255	293	179	-0.286497	0.2371
ENSMUSG00000029814	Igf2bp3	311	385	299	276	309	281	-0.267893	0.237179
ENSMUSG00000027832	Ptx3	3124	2585	2256	1912	2471	2701	-0.234201	0.237286
ENSMUSG00000058927	Gm10053	346	290	268	257	263	265	-0.270047	0.237418
ENSMUSG00000078937	Cpt1b	4	6	1	2	0	1	-1.86452	0.237528
ENSMUSG00000036208	Nepro	253	286	220	249	254	153	-0.278434	0.237698
ENSMUSG00000031299	Pdha1	2892	3149	2612	2499	2895	2305	-0.238513	0.237746
ENSMUSG00000038299	Wdr36	2540	2651	2073	2123	2345	1992	-0.234783	0.237877
ENSMUSG00000004151	Etv1	78	109	102	131	146	102	0.310623	0.238084
ENSMUSG00000030428	Ttyh1	15	27	14	14	13	10	-0.652443	0.238361
ENSMUSG00000033278	Ptprm	227	296	233	294	358	304	0.268089	0.238654
ENSMUSG00000021209	Ppp4r4	11	26	19	38	20	28	0.556449	0.238696
ENSMUSG00000036036	Zfp57	437	577	462	479	510	303	-0.265073	0.238697
ENSMUSG00000044250	Pced1b	21	11	11	18	27	24	0.617382	0.238879
ENSMUSG00000000247	Lhx2	542	558	494	611	626	751	0.25189	0.238998
ENSMUSG00000002984	Tomm40	1834	1658	1525	1372	1378	1706	-0.236645	0.239069
ENSMUSG00000004270	Lpcat3	786	709	684	844	885	979	0.244423	0.239196
ENSMUSG00000007594	Hapln4	76	80	72	113	99	91	0.341608	0.239325
ENSMUSG00000035239	Neu3	120	134	128	147	187	160	0.293738	0.239348
ENSMUSG00000053063	Clec12a	11	5	4	2	5	2	-1.22004	0.239667
ENSMUSG00000024234	Mtpap	132	145	142	160	108	71	-0.377959	0.239763
ENSMUSG00000036091	Hyal3	8	4	4	10	10	12	0.943051	0.24004
ENSMUSG00000056656	Apol8	51	54	47	77	65	66	0.386442	0.240072
ENSMUSG00000035773	Kiss1r	9	1	6	7	16	9	0.897586	0.240113
ENSMUSG00000021959	Lats2	281	283	238	243	247	205	-0.273962	0.240293
ENSMUSG00000089847	Timm10b	53	68	61	46	51	48	-0.402214	0.240309
ENSMUSG00000041361	Myzap	76	75	57	88	101	89	0.355037	0.240565
ENSMUSG00000085795	Zfp703	649	619	531	741	649	849	0.253891	0.240719
ENSMUSG00000056121	Fez2	1935	1900	1650	1675	1669	1533	-0.236733	0.240813
ENSMUSG00000032192	Gnb5	399	356	303	406	403	518	0.265361	0.240945
ENSMUSG00000029093	Sorcs2	153	176	122	192	189	198	0.301565	0.240984
ENSMUSG00000035547	Capn5	374	393	304	433	452	458	0.263525	0.241147
ENSMUSG00000034321	Exosc1	1176	1188	991	1007	968	1000	-0.237985	0.241351
ENSMUSG00000041912	Tdrkh	50	85	56	108	131	50	0.524729	0.241355
ENSMUSG00000022724	Riox2	355	366	252	268	352	228	-0.262883	0.241625
ENSMUSG00000034460	Six4	184	231	236	236	177	116	-0.377606	0.241644
ENSMUSG00000030717	Nupr1	606	613	509	602	575	345	-0.251755	0.241687
ENSMUSG00000026269	Rnpepl1	858	732	659	808	845	1188	0.274518	0.241796
ENSMUSG00000021913	Ogdhl	5	5	7	1	4	2	-1.39085	0.242275
ENSMUSG00000024521	Pmaip1	5	6	6	3	2	2	-1.3524	0.242476
ENSMUSG00000040464	Gtpbp10	297	363	315	292	352	206	-0.275117	0.242591
ENSMUSG00000026701	Prdx6	4278	3967	3512	3166	3363	3957	-0.230416	0.242613
ENSMUSG00000029636	Wasf3	2	0	3	0	0	0	-Inf	0.24275
ENSMUSG00000043102	Qrfp	6	4	7	0	6	1	-1.41761	0.242822
ENSMUSG00000046295	Ankle1	388	449	344	371	349	314	-0.255862	0.242823
ENSMUSG00000020328	Nudcd2	2111	1997	1832	1630	1786	1871	-0.236758	0.242832
ENSMUSG00000022416	Cacna1i	37	44	41	53	61	56	0.40322	0.242904
ENSMUSG00000007739	Cct4	3932	4640	4293	4108	4585	2515	-0.277956	0.243106
ENSMUSG00000071089	Trim75	1	1	3	0	0	0	-Inf	0.243228
ENSMUSG00000050931	Sgms2	578	668	575	769	780	715	0.244204	0.243332
ENSMUSG00000068329	Htra2	1032	938	904	728	850	969	-0.244191	0.243341
ENSMUSG00000046085	4931422A03Rik	4	5	5	2	2	1	-1.56827	0.243346
ENSMUSG00000101355	Hist1h3h	14	5	9	5	2	8	-0.958082	0.243351
ENSMUSG00000039745	Htatip2	5	12	7	7	3	2	-1.05308	0.243702
ENSMUSG00000032013	Trim29	0	2	3	0	0	0	-Inf	0.243709
ENSMUSG00000042873	Lhfpl4	0	2	3	0	0	0	-Inf	0.243709
ENSMUSG00000051054	1700014D04Rik	0	2	3	0	0	0	-Inf	0.243709
ENSMUSG00000052949	Rnf157	43	41	16	36	47	62	0.499785	0.243751
ENSMUSG00000022793	B4galt4	12	10	13	20	18	20	0.648797	0.244172
ENSMUSG00000024780	Cdc37l1	1082	1322	1135	1161	1240	731	-0.251278	0.244314
ENSMUSG00000034714	Ttyh2	1321	1298	1104	1426	1391	1783	0.24209	0.244432
ENSMUSG00000024883	Rin1	934	965	741	820	770	749	-0.236289	0.244448
ENSMUSG00000095377	Olfr91	3	7	4	2	2	1	-1.55076	0.24458
ENSMUSG00000032245	Cln6	246	247	230	282	296	335	0.267233	0.244738
ENSMUSG00000026193	Fn1	10920	11080	8676	13277	12030	12399	0.236379	0.244969
ENSMUSG00000049515	Espnl	11	16	11	27	19	16	0.646429	0.245099
ENSMUSG00000022554	Hgh1	585	449	411	355	404	512	-0.248089	0.245414
ENSMUSG00000021116	Eif2s1	2495	2591	2316	2173	2537	1890	-0.238643	0.245427
ENSMUSG00000030693	Klk10	8	3	3	0	3	2	-1.56189	0.245568
ENSMUSG00000020630	Rnaseh1	323	321	247	257	272	247	-0.26233	0.245602
ENSMUSG00000041679	Lrrc29	30	26	26	16	28	15	-0.557632	0.245678
ENSMUSG00000044814	Olfr543	2	5	3	10	10	3	1.13061	0.245736
ENSMUSG00000078875	Gm14419	0	0	0	0	6	1	Inf	0.245756
ENSMUSG00000029660	Tex26	12	15	20	10	15	5	-0.753667	0.245935
ENSMUSG00000067212	H2-T23	252	198	192	209	284	320	0.271971	0.245942
ENSMUSG00000046675	Tmem251	525	441	369	344	429	400	-0.251577	0.246017
ENSMUSG00000049036	Tmem121	1	3	5	2	0	0	-2.25597	0.246086
ENSMUSG00000037376	Trmt6	2060	2089	1750	1729	1941	1587	-0.234812	0.246271
ENSMUSG00000001076	C1ql4	3	6	1	4	7	12	1.18356	0.246453
ENSMUSG00000035351	Nup37	757	827	721	685	795	561	-0.248875	0.246657
ENSMUSG00000036040	Adamtsl2	19	15	3	29	23	12	0.768081	0.246763
ENSMUSG00000061298	Agbl4	3	0	2	0	0	0	-Inf	0.246908
ENSMUSG00000069814	Ccdc92b	3	0	2	0	0	0	-Inf	0.246908
ENSMUSG00000026223	Itm2c	1392	1130	1013	1199	1440	2143	0.374013	0.24697
ENSMUSG00000062526	Mppe1	2	1	2	0	0	0	-Inf	0.247407
ENSMUSG00000010142	Tnfrsf13b	4	1	4	0	0	2	-2.24332	0.247508
ENSMUSG00000029596	Sdsl	53	32	46	48	54	79	0.390272	0.247757
ENSMUSG00000031791	Tmem38a	424	396	293	371	455	581	0.279937	0.247875
ENSMUSG00000041737	Tmem45b	1	2	2	0	0	0	-Inf	0.247909
ENSMUSG00000047992	Fam69c	1	2	2	0	0	0	-Inf	0.247909
ENSMUSG00000029151	Slc30a3	6	7	6	8	15	13	0.845487	0.247917
ENSMUSG00000022765	Snap29	841	790	717	899	1068	940	0.237454	0.248194
ENSMUSG00000014873	Surf2	506	611	439	488	542	342	-0.248443	0.248637
ENSMUSG00000026869	Psmd5	3155	2787	2357	2281	2533	2597	-0.227506	0.248668
ENSMUSG00000022507	1810013L24Rik	1321	1352	1187	1190	1284	961	-0.239442	0.248674
ENSMUSG00000060678	Hist1h4c	3	1	1	5	2	8	1.55207	0.248742
ENSMUSG00000031286	Glt28d2	87	42	62	43	61	46	-0.429215	0.248919
ENSMUSG00000037408	Cnnm4	403	328	309	354	455	492	0.254901	0.248945
ENSMUSG00000025782	Taf3	414	418	353	491	526	462	0.252044	0.249031
ENSMUSG00000043122	A530016L24Rik	5	1	3	0	0	2	-2.22157	0.249309
ENSMUSG00000036356	Csgalnact1	29	33	28	52	49	28	0.447595	0.249374
ENSMUSG00000020877	Scrn2	409	365	361	374	460	584	0.251133	0.249519
ENSMUSG00000040666	Sh3bgr	18	18	17	18	10	7	-0.664536	0.249696
ENSMUSG00000023050	Map3k12	624	600	574	739	761	730	0.239495	0.250457
ENSMUSG00000052776	Oas1a	44	21	33	36	45	58	0.428051	0.250479
ENSMUSG00000032902	Slc16a1	3832	3394	2960	2939	3125	3043	-0.227207	0.25062
ENSMUSG00000021822	Plau	40	53	33	28	36	33	-0.437772	0.25077
ENSMUSG00000053175	Bcl3	5	6	10	3	2	5	-1.1616	0.25078
ENSMUSG00000045106	Ccdc73	13	24	22	21	12	7	-0.636534	0.250924
ENSMUSG00000014791	Elmo3	56	65	56	71	79	88	0.358068	0.250952
ENSMUSG00000000340	Dbt	174	248	191	187	219	83	-0.402928	0.251058
ENSMUSG00000064090	Vrk2	262	268	216	218	283	147	-0.275956	0.251195
ENSMUSG00000028626	Col9a2	4	0	1	0	0	0	-Inf	0.251252
ENSMUSG00000038831	Ralgps1	58	66	53	76	97	65	0.355211	0.2515
ENSMUSG00000074063	Osgin1	451	424	392	549	506	523	0.249316	0.251665
ENSMUSG00000097187	Gm19426	50	29	17	13	22	29	-0.629097	0.251917
ENSMUSG00000026434	Nucks1	4357	5005	4536	4335	5008	3096	-0.23712	0.251937
ENSMUSG00000027099	Mtx2	1594	1415	1250	1194	1282	1321	-0.231486	0.252248
ENSMUSG00000044367	Slc16a13	4	1	0	4	7	4	1.56437	0.252371
ENSMUSG00000028683	Eif2b3	599	676	560	596	645	383	-0.248405	0.252604
ENSMUSG00000010517	Faf1	1448	1482	1286	1238	1376	1145	-0.235561	0.252674
ENSMUSG00000022946	Dop1b	279	255	223	321	329	302	0.26414	0.252838
ENSMUSG00000026097	Ormdl1	233	284	233	229	266	157	-0.27603	0.252943
ENSMUSG00000024803	Ankrd1	595	736	670	619	727	359	-0.311534	0.253121
ENSMUSG00000027510	Rbm38	514	446	368	504	484	664	0.256232	0.253191
ENSMUSG00000028427	Aqp7	0	4	1	0	0	0	-Inf	0.253356
ENSMUSG00000046196	Ttc39d	0	4	1	0	0	0	-Inf	0.253356
ENSMUSG00000034379	Wdr5b	34	47	39	38	36	18	-0.458222	0.253557
ENSMUSG00000029430	Ran	23697	21287	19236	17006	19325	21265	-0.223999	0.253847
ENSMUSG00000029581	Fscn1	12399	10766	9468	9208	8366	11683	-0.218379	0.254042
ENSMUSG00000011884	Gltp	2118	1940	1719	2165	2132	2803	0.234076	0.254091
ENSMUSG00000038304	Cd160	9	8	4	8	2	0	-1.1009	0.254287
ENSMUSG00000051147	Nat2	120	127	112	99	126	78	-0.320284	0.25436
ENSMUSG00000022186	Oxct1	5146	5879	5130	5026	5687	3762	-0.232867	0.254442
ENSMUSG00000072437	Nanos1	192	145	150	192	235	193	0.275285	0.254481
ENSMUSG00000030942	Thumpd1	624	608	526	530	556	470	-0.244315	0.254519
ENSMUSG00000038286	Bphl	109	111	111	114	152	162	0.295039	0.25455
ENSMUSG00000030045	Mrpl19	886	756	651	615	694	727	-0.235802	0.254554
ENSMUSG00000042613	Pbxip1	288	241	213	278	349	306	0.262572	0.254713
ENSMUSG00000027208	Fgf7	5	10	10	7	5	1	-1.03186	0.254843
ENSMUSG00000020829	Slc46a1	89	120	66	105	133	121	0.328981	0.255179
ENSMUSG00000020092	Pald1	586	593	529	661	682	773	0.241617	0.255343
ENSMUSG00000024085	Man2a1	1092	1221	1070	1120	1205	680	-0.2458	0.255357
ENSMUSG00000036766	Dner	3	1	2	5	11	1	1.39831	0.256167
ENSMUSG00000020741	Cluh	2517	2496	2104	2070	2008	2290	-0.224318	0.256181
ENSMUSG00000022805	Maats1	1	2	4	1	0	0	-2.89751	0.256363
ENSMUSG00000059173	Pde1a	1	2	4	1	0	0	-2.89751	0.256363
ENSMUSG00000049321	Zfp2	1	6	9	4	2	0	-1.53076	0.256393
ENSMUSG00000020826	Nos2	28	22	20	27	37	39	0.490479	0.256541
ENSMUSG00000004665	Cnn2	5705	4560	4143	3797	3994	5125	-0.220392	0.256542
ENSMUSG00000026956	Uap1l1	4990	4133	3717	2926	3351	4858	-0.267903	0.256718
ENSMUSG00000008333	Snrpb2	1554	1603	1435	1414	1677	1011	-0.237957	0.256786
ENSMUSG00000035623	Rsf1	195	214	169	173	211	115	-0.283887	0.256859
ENSMUSG00000070661	Rnf186	3	2	0	0	0	0	-Inf	0.25689
ENSMUSG00000073412	Lst1	3	2	0	0	0	0	-Inf	0.25689
ENSMUSG00000032121	Tmem218	266	256	190	204	200	215	-0.260523	0.256954
ENSMUSG00000038005	Hpf1	572	671	616	538	692	418	-0.253455	0.256976
ENSMUSG00000048310	Pskh1	502	470	470	507	579	703	0.23973	0.257202
ENSMUSG00000055322	Tns1	1021	965	796	1131	1130	1168	0.238391	0.257203
ENSMUSG00000078578	Ube2d3	5040	5502	4775	4890	5114	3732	-0.228792	0.257341
ENSMUSG00000025795	Rassf3	720	649	510	689	770	865	0.24599	0.257433
ENSMUSG00000030534	Vps33b	291	332	235	266	272	212	-0.256703	0.257435
ENSMUSG00000093445	Lrch4	2	3	0	0	0	0	-Inf	0.257442
ENSMUSG00000045822	Zswim3	107	122	91	127	149	138	0.306767	0.257589
ENSMUSG00000020083	Fam241b	1	4	0	0	0	0	-Inf	0.257997
ENSMUSG00000002664	Pspn	20	9	11	18	20	26	0.615427	0.258204
ENSMUSG00000055150	Zfp78	83	67	62	59	69	45	-0.364401	0.258633
ENSMUSG00000024036	Slc37a1	1	3	3	0	0	1	-2.8704	0.259252
ENSMUSG00000030725	Lipt2	87	78	50	89	75	139	0.449609	0.259296
ENSMUSG00000096768	Gm47283	920	1302	884	957	886	927	-0.22557	0.259328
ENSMUSG00000048865	Arhgap30	5	18	5	17	18	13	0.739196	0.259484
ENSMUSG00000033368	Trim69	6	3	9	3	5	0	-1.30443	0.259694
ENSMUSG00000000532	Acvr1b	341	281	258	367	330	403	0.259127	0.259825
ENSMUSG00000039783	Kmo	2	2	3	0	1	0	-2.95958	0.260006
ENSMUSG00000050796	B3galt6	155	119	118	155	161	186	0.290253	0.260029
ENSMUSG00000031129	Slc9a9	61	55	55	44	48	45	-0.392545	0.260186
ENSMUSG00000020898	Ctc1	883	984	723	1025	1116	1050	0.238197	0.260237
ENSMUSG00000103677	Pcdhga4	1	3	3	0	1	0	-2.9563	0.260311
ENSMUSG00000064367	mt-Nd5	12337	10469	12347	11602	14630	20259	0.326926	0.260591
ENSMUSG00000034394	Lif	113	106	86	130	139	126	0.308711	0.26061
ENSMUSG00000026944	Abca2	1222	1236	956	1391	1392	1414	0.236019	0.261017
ENSMUSG00000046634	Pkd1l1	4	1	2	1	0	0	-2.84504	0.2612
ENSMUSG00000021792	Fam213a	13	19	15	22	20	31	0.571332	0.26124
ENSMUSG00000091657	Gm3072	4	8	6	1	2	5	-1.23436	0.261368
ENSMUSG00000020641	Rsad2	18	10	19	19	34	20	0.533639	0.261378
ENSMUSG00000028068	Iqgap3	2856	3101	2782	3528	3585	3588	0.222244	0.261462
ENSMUSG00000075267	Pjvk	3	2	2	1	0	0	-2.84171	0.261509
ENSMUSG00000026121	Sema4c	601	555	446	603	633	746	0.246103	0.261704
ENSMUSG00000024773	Atg2a	1385	1348	1100	1503	1468	1736	0.234461	0.262149
ENSMUSG00000043969	Emx2	145	152	148	122	137	122	-0.299233	0.262561
ENSMUSG00000019761	Krt10	45	56	47	44	44	29	-0.411661	0.262714
ENSMUSG00000090150	Acad11	119	130	119	178	183	111	0.283785	0.262845
ENSMUSG00000018659	Pnpo	304	242	246	290	333	368	0.253583	0.26338
ENSMUSG00000035047	Kri1	310	358	247	277	323	203	-0.253507	0.263557
ENSMUSG00000029098	Acox3	404	457	427	565	576	456	0.235568	0.263598
ENSMUSG00000036918	Ttc7	1660	1425	1272	1180	1274	1446	-0.224618	0.263821
ENSMUSG00000003206	Ebi3	2	0	2	7	5	1	1.58343	0.264093
ENSMUSG00000002204	Napsa	0	1	3	2	7	4	1.52688	0.264129
ENSMUSG00000017491	Rarb	18	31	19	9	24	15	-0.576992	0.264199
ENSMUSG00000060012	Kif13b	487	558	557	711	744	525	0.226349	0.264271
ENSMUSG00000053746	Ptrh1	602	452	424	355	388	543	-0.262983	0.26434
ENSMUSG00000044854	1700056E22Rik	12	4	10	16	17	12	0.700196	0.264366
ENSMUSG00000019997	Ccn2	503	464	358	463	619	560	0.245225	0.264578
ENSMUSG00000035158	Mitf	116	133	107	161	192	104	0.287164	0.264658
ENSMUSG00000020593	Lpin1	92	67	80	108	115	90	0.311518	0.264721
ENSMUSG00000076441	Ass1	902	734	718	625	654	819	-0.232561	0.264875
ENSMUSG00000038417	Fig4	1163	1189	1067	1057	1142	858	-0.233558	0.265021
ENSMUSG00000029082	Bst1	1	5	1	1	0	0	-2.80274	0.265146
ENSMUSG00000032492	Pth1r	7	4	0	8	9	7	1.117	0.265155
ENSMUSG00000044937	Ttc41	30	45	23	29	33	11	-0.485408	0.265694
ENSMUSG00000064125	Prr36	2	1	1	3	5	5	1.63704	0.265768
ENSMUSG00000031893	Tsnaxip1	3	1	0	6	3	4	1.70187	0.26595
ENSMUSG00000019838	Slc16a10	632	577	465	588	679	800	0.242492	0.265986
ENSMUSG00000041073	Nacad	13	10	17	10	6	9	-0.763127	0.266017
ENSMUSG00000034974	Dapk3	788	710	643	750	844	1042	0.234228	0.266739
ENSMUSG00000001416	Cct3	11512	10776	9340	8913	9876	9685	-0.218339	0.26676
ENSMUSG00000024528	Srfbp1	290	300	274	264	286	208	-0.262257	0.266775
ENSMUSG00000031605	Klhl2	566	589	545	655	764	679	0.230332	0.266785
ENSMUSG00000018697	Aatf	1311	1327	1207	1214	1280	949	-0.231663	0.267201
ENSMUSG00000063108	Zfp26	101	130	123	112	124	18	-0.567001	0.267248
ENSMUSG00000020955	Ap4s1	126	88	96	81	94	86	-0.320323	0.267251
ENSMUSG00000028150	Rorc	44	41	38	50	60	59	0.387937	0.267616
ENSMUSG00000032572	Col6a4	9	18	8	11	2	8	-0.764269	0.267619
ENSMUSG00000016833	Mrps18c	44	48	43	58	82	44	0.367279	0.267645
ENSMUSG00000039630	Hnrnpu	12217	14174	12366	12688	13208	9011	-0.22435	0.26776
ENSMUSG00000006179	Prss16	173	206	195	207	256	260	0.257052	0.268071
ENSMUSG00000030203	Dusp16	662	708	608	792	919	725	0.229148	0.268374
ENSMUSG00000045107	Saysd1	217	169	145	167	234	290	0.317521	0.268379
ENSMUSG00000109771	Gm35315	5	12	5	6	3	2	-1.04116	0.268454
ENSMUSG00000001440	Kpnb1	10105	11942	10145	10350	10703	7946	-0.222442	0.268679
ENSMUSG00000024511	Rab27b	149	176	169	154	173	99	-0.294223	0.269001
ENSMUSG00000049565	Aknad1	6	4	6	9	9	13	0.874257	0.269129
ENSMUSG00000019066	Rab3d	243	227	208	212	286	352	0.257611	0.269239
ENSMUSG00000009681	Bcr	1284	1297	1089	1440	1455	1602	0.228421	0.269497
ENSMUSG00000062937	Mtap	3772	4050	3579	3563	3797	2899	-0.224262	0.269561
ENSMUSG00000032066	Bco2	6	5	5	11	9	11	0.888299	0.269672
ENSMUSG00000024247	Pkdcc	309	251	219	161	211	294	-0.288216	0.269722
ENSMUSG00000050953	Gja1	1863	2109	1746	1776	1937	1422	-0.225728	0.269732
ENSMUSG00000024587	Nars	5401	5499	4976	4827	5159	4309	-0.22269	0.269759
ENSMUSG00000005823	Gpr108	959	837	858	922	1039	1297	0.225146	0.270003
ENSMUSG00000041577	Prelp	7	6	2	3	2	1	-1.35282	0.270043
ENSMUSG00000021589	Rhobtb3	1915	2374	2039	2032	2285	1250	-0.261394	0.270266
ENSMUSG00000040463	Mybbp1a	6532	6681	5789	5756	5551	5812	-0.216931	0.270725
ENSMUSG00000038975	Rabggtb	1222	1600	1243	1269	1487	655	-0.32806	0.270762
ENSMUSG00000029922	Mkrn1	600	579	497	614	715	737	0.234905	0.270824
ENSMUSG00000096210	H1f0	3037	2411	2239	2509	3170	3946	0.25904	0.270852
ENSMUSG00000048007	Timm8a1	2413	2122	1775	1736	1870	2065	-0.216705	0.270871
ENSMUSG00000030532	Hddc3	115	77	85	70	64	98	-0.320322	0.271105
ENSMUSG00000048490	Nrip1	153	178	196	167	165	124	-0.291858	0.271193
ENSMUSG00000068749	Psma5	3432	3101	2790	2534	2959	2897	-0.22042	0.271289
ENSMUSG00000039577	Nphp4	135	113	114	133	160	170	0.283686	0.271365
ENSMUSG00000037415	Ranbp10	1154	1177	1040	1325	1403	1402	0.22439	0.27142
ENSMUSG00000096795	Zfp433	0	0	1	6	2	0	2.80203	0.271512
ENSMUSG00000031422	Morf4l2	9235	9643	8308	8506	9188	6816	-0.220249	0.271663
ENSMUSG00000030157	Clec2d	29	16	19	14	10	21	-0.566805	0.272442
ENSMUSG00000055991	Zkscan5	271	296	309	360	384	346	0.236695	0.272592
ENSMUSG00000023827	Agpat4	784	619	672	772	821	957	0.226022	0.272968
ENSMUSG00000009207	Lnpk	461	626	543	512	583	282	-0.322922	0.273096
ENSMUSG00000030747	Dgat2	337	280	287	334	386	404	0.242569	0.273166
ENSMUSG00000021807	Rtraf	2404	2094	1834	1804	1942	1949	-0.218342	0.273194
ENSMUSG00000029326	Enoph1	1011	885	797	745	787	878	-0.225665	0.273271
ENSMUSG00000017802	Retreg3	1080	1008	871	1099	1217	1310	0.22759	0.273414
ENSMUSG00000060131	Atp8b4	7	15	9	12	5	1	-0.839491	0.273479
ENSMUSG00000002825	Qtrt1	596	446	414	391	395	508	-0.232084	0.273961
ENSMUSG00000029179	Zcchc4	406	495	352	395	450	266	-0.240965	0.274055
ENSMUSG00000040511	Pvr	868	878	761	1049	1106	920	0.225442	0.274255
ENSMUSG00000038412	Higd1a	760	686	605	754	870	896	0.230317	0.274319
ENSMUSG00000020288	Ahsa2	264	366	273	308	299	156	-0.313197	0.274366
ENSMUSG00000053646	Plxnb1	77	73	73	104	100	88	0.316007	0.274393
ENSMUSG00000033730	Egr3	17	20	12	15	37	23	0.546029	0.274659
ENSMUSG00000027425	Kat14	1147	1135	1032	999	981	992	-0.225567	0.274898
ENSMUSG00000040820	Hlcs	147	160	138	132	120	131	-0.282778	0.274973
ENSMUSG00000030763	Lcmt1	723	587	452	607	758	803	0.239566	0.275062
ENSMUSG00000022827	Rabl3	198	180	147	181	155	119	-0.269279	0.275313
ENSMUSG00000058486	Wdr91	399	383	356	486	456	466	0.238861	0.27536
ENSMUSG00000028367	Txn1	6727	6613	6142	5436	6319	5825	-0.220072	0.275786
ENSMUSG00000025086	Trub1	681	641	555	499	553	623	-0.229746	0.27581
ENSMUSG00000053641	Dennd4a	132	197	176	149	181	91	-0.345576	0.275882
ENSMUSG00000051579	Tceal8	1011	1245	1254	1095	1256	603	-0.333992	0.276035
ENSMUSG00000023915	Tnfrsf21	249	199	199	169	182	214	-0.263461	0.276216
ENSMUSG00000015850	Adamtsl4	1648	1592	1402	1864	1806	1999	0.222744	0.276276
ENSMUSG00000037638	Zbtb42	93	75	69	85	103	121	0.317203	0.276284
ENSMUSG00000011257	Pabpc4	4687	4496	3935	3775	3758	4300	-0.213886	0.276516
ENSMUSG00000023484	Prph	9	10	2	8	10	20	0.839168	0.276554
ENSMUSG00000025432	Avil	7	6	6	7	14	14	0.804956	0.276554
ENSMUSG00000053702	Nebl	2	5	10	12	19	4	0.900188	0.276569
ENSMUSG00000001674	Ddx18	2618	3070	2705	2712	2973	1879	-0.225355	0.276796
ENSMUSG00000066595	Flvcr1	647	735	697	634	708	516	-0.239356	0.276878
ENSMUSG00000039158	Akna	176	186	136	139	158	134	-0.271687	0.276911
ENSMUSG00000029699	Ssc4d	55	55	38	27	38	53	-0.383391	0.277216
ENSMUSG00000037720	Tmem33	1026	1110	1016	893	1125	810	-0.232701	0.277263
ENSMUSG00000039826	Trub2	521	673	506	463	571	482	-0.233792	0.277303
ENSMUSG00000036339	Tmem260	230	268	201	291	340	242	0.252899	0.277328
ENSMUSG00000026880	Stom	1813	1631	1339	1698	1946	2195	0.225157	0.277333
ENSMUSG00000032322	Pstpip1	292	276	255	197	263	264	-0.256255	0.277441
ENSMUSG00000113450	Gm49359	7	9	11	7	8	0	-0.952434	0.277533
ENSMUSG00000015879	Fam184b	0	0	0	3	0	2	Inf	0.277602
ENSMUSG00000026697	Myoc	0	0	0	3	0	2	Inf	0.277602
ENSMUSG00000036136	Fam110c	0	0	0	3	0	2	Inf	0.277602
ENSMUSG00000034452	Slc24a1	0	0	0	2	0	3	Inf	0.277694
ENSMUSG00000030666	Calcb	6	6	7	1	2	6	-1.15006	0.277712
ENSMUSG00000014606	Slc25a11	2415	2034	1916	2124	2509	3127	0.21933	0.277959
ENSMUSG00000007036	Abhd16a	1305	1078	1040	1197	1286	1715	0.228696	0.278061
ENSMUSG00000038545	Cul7	2805	2761	2366	3101	3028	3535	0.22061	0.278081
ENSMUSG00000029913	Prdm5	110	146	150	130	136	75	-0.3369	0.278083
ENSMUSG00000091477	Gm5799	2	17	9	4	8	1	-1.19572	0.278219
ENSMUSG00000029206	Nsun7	2	1	1	8	5	0	1.63853	0.278234
ENSMUSG00000037126	Psd	1161	1130	899	1327	1124	1450	0.231597	0.278237
ENSMUSG00000037907	Ankrd13b	1457	1344	1090	1109	992	1396	-0.212295	0.278241
ENSMUSG00000074259	Gramd2	61	86	54	46	75	44	-0.353476	0.278395
ENSMUSG00000003865	Gys1	1512	1524	1340	1715	1777	1850	0.220229	0.278406
ENSMUSG00000046961	Gpr156	2	3	1	5	4	7	1.38609	0.278469
ENSMUSG00000027381	Bcl2l11	574	610	493	656	728	678	0.231673	0.2785
ENSMUSG00000029710	Ephb4	1115	921	793	1029	1071	1362	0.230288	0.278563
ENSMUSG00000002250	Ppard	1613	1538	1302	1711	1635	2089	0.225325	0.278717
ENSMUSG00000028039	Efna3	143	132	88	122	148	231	0.413261	0.27884
ENSMUSG00000024188	Luc7l	2257	2452	1984	2058	2239	1735	-0.218386	0.278926
ENSMUSG00000038072	Galnt11	264	248	199	315	295	277	0.256939	0.279031
ENSMUSG00000020053	Igf1	31	35	35	33	29	15	-0.470319	0.27907
ENSMUSG00000071533	Pcnp	2195	2357	2049	2208	2379	1362	-0.223734	0.279083
ENSMUSG00000028743	Akr7a5	602	504	498	516	658	885	0.291931	0.279316
ENSMUSG00000000594	Gm2a	972	686	724	834	930	1288	0.291277	0.279331
ENSMUSG00000043925	Olfr544	0	1	2	3	5	3	1.72609	0.279383
ENSMUSG00000078604	Gm10961	0	0	0	4	1	0	Inf	0.279555
ENSMUSG00000031432	Prps1	1325	1450	1237	1209	1313	1086	-0.223378	0.279607
ENSMUSG00000018459	Slc13a3	0	0	0	3	1	1	Inf	0.279649
ENSMUSG00000079265	Gm8257	0	0	0	3	1	1	Inf	0.279649
ENSMUSG00000042659	Arrdc4	0	0	0	1	1	3	Inf	0.279837
ENSMUSG00000042182	Bend6	136	136	131	124	124	98	-0.293581	0.279885
ENSMUSG00000070476	Fam217b	301	313	268	282	265	231	-0.24844	0.280158
ENSMUSG00000040746	Rnf167	317	349	287	318	450	413	0.23903	0.280177
ENSMUSG00000036932	Aifm1	2362	2745	2384	2245	2579	1932	-0.222627	0.280179
ENSMUSG00000021569	Trip13	1550	1665	1468	1457	1542	1217	-0.223089	0.280466
ENSMUSG00000038260	Trpm4	353	379	259	433	373	421	0.252942	0.280667
ENSMUSG00000046378	Asphd1	0	6	0	5	6	5	1.42199	0.280873
ENSMUSG00000047187	Rab2a	5148	4810	4219	4011	4537	4260	-0.214406	0.280882
ENSMUSG00000033276	Stk36	65	86	89	103	119	90	0.294305	0.280888
ENSMUSG00000025218	Poll	550	490	434	547	519	771	0.256213	0.280897
ENSMUSG00000032026	Rexo2	2327	2026	1870	1703	1779	2128	-0.215288	0.280932
ENSMUSG00000041773	Enc1	813	856	732	689	813	650	-0.22888	0.281002
ENSMUSG00000029195	Klb	7	9	7	3	5	4	-1.01219	0.281003
ENSMUSG00000009772	Nuak2	645	543	510	471	511	534	-0.231019	0.281044
ENSMUSG00000024136	Dnase1l2	19	30	17	18	19	10	-0.551004	0.281221
ENSMUSG00000022114	Spry2	478	391	366	461	502	560	0.236276	0.281493
ENSMUSG00000031767	Nudt7	99	96	93	83	74	86	-0.313847	0.281663
ENSMUSG00000034998	Foxn2	744	819	665	676	785	535	-0.229278	0.281687
ENSMUSG00000002565	Scin	0	0	0	3	2	0	Inf	0.281735
ENSMUSG00000090061	Nwd2	0	0	0	3	2	0	Inf	0.281735
ENSMUSG00000020434	4921536K21Rik	8	9	2	1	4	4	-1.11237	0.281775
ENSMUSG00000025272	Tro	0	0	0	1	2	2	Inf	0.281927
ENSMUSG00000022350	Washc5	6384	8973	7903	7479	8131	3518	-0.363089	0.281942
ENSMUSG00000006784	Ttc25	10	7	11	11	16	20	0.659318	0.281957
ENSMUSG00000078922	Tgtp1	0	0	0	0	2	3	Inf	0.282023
ENSMUSG00000042784	Muc1	23	14	17	21	41	19	0.498587	0.282279
ENSMUSG00000022092	Ppp3cc	122	104	77	113	128	148	0.303375	0.282532
ENSMUSG00000004054	Map3k11	1637	1357	1099	1496	1587	1909	0.227213	0.282547
ENSMUSG00000055341	Zfp457	3	0	0	5	5	1	1.8508	0.282609
ENSMUSG00000042320	Prox2	45	58	55	66	80	65	0.337927	0.282626
ENSMUSG00000020173	Cobl	13	23	6	12	7	8	-0.66067	0.28263
ENSMUSG00000033542	Arhgef5	630	754	681	675	680	494	-0.234036	0.282839
ENSMUSG00000063952	Brpf3	858	784	676	930	914	993	0.227531	0.282882
ENSMUSG00000042363	Lgalsl	146	153	136	144	157	71	-0.301806	0.282883
ENSMUSG00000034757	Tmub2	651	625	557	710	741	797	0.227429	0.283234
ENSMUSG00000026764	Kif5c	329	436	393	499	639	348	0.278101	0.283465
ENSMUSG00000068699	Flnc	4614	4387	3338	3709	3373	4072	-0.203309	0.283477
ENSMUSG00000025969	Nrp2	3963	4167	3349	3521	3509	3345	-0.210604	0.283513
ENSMUSG00000052397	Ezr	7146	6822	5984	5829	5955	6264	-0.210892	0.283518
ENSMUSG00000034664	Itga2b	63	50	54	56	81	85	0.335629	0.283723
ENSMUSG00000096727	Psmb9	19	15	10	18	17	33	0.582885	0.28377
ENSMUSG00000026247	Ecel1	0	0	0	2	3	0	Inf	0.283958
ENSMUSG00000027399	Il1a	0	0	0	2	3	0	Inf	0.283958
ENSMUSG00000032285	Dnaja4	0	0	0	2	3	0	Inf	0.283958
ENSMUSG00000062905	Vmn1r32	0	0	0	2	3	0	Inf	0.283958
ENSMUSG00000029103	Lrpap1	1399	1331	1182	1406	1698	1666	0.217081	0.283966
ENSMUSG00000023911	Flywch2	0	0	0	1	3	1	Inf	0.284056
ENSMUSG00000031390	Avpr2	0	0	0	1	3	1	Inf	0.284056
ENSMUSG00000097050	Gm9918	0	0	0	1	3	1	Inf	0.284056
ENSMUSG00000060509	Xcr1	0	0	0	0	3	2	Inf	0.284154
ENSMUSG00000039021	Ttc16	2	7	0	13	13	0	1.52206	0.28424
ENSMUSG00000016253	Nelfcd	1182	1194	1003	1249	1487	1387	0.219093	0.28433
ENSMUSG00000006442	Srm	4839	4021	3754	3340	3443	4622	-0.209371	0.284343
ENSMUSG00000028019	Pdgfc	488	515	470	451	477	386	-0.237349	0.284462
ENSMUSG00000020886	Dlg4	764	737	660	848	906	891	0.22318	0.284553
ENSMUSG00000033799	Fam208b	43	56	52	44	57	12	-0.507205	0.284633
ENSMUSG00000036330	Slc18a1	6	2	0	7	7	5	1.23733	0.28471
ENSMUSG00000070407	Hs3st3b1	19	29	19	18	16	14	-0.542031	0.284711
ENSMUSG00000030960	Eef1akmt2	453	495	494	423	468	395	-0.242673	0.284774
ENSMUSG00000031562	Dctd	583	574	435	456	447	519	-0.222048	0.284806
ENSMUSG00000033107	Rnf125	43	46	30	25	34	34	-0.414505	0.284955
ENSMUSG00000068231	Vmn1r43	9	19	8	12	9	0	-0.831314	0.285026
ENSMUSG00000019782	Rwdd1	1010	983	947	877	950	816	-0.226893	0.285151
ENSMUSG00000032280	Tle3	1184	1041	894	866	923	1017	-0.21628	0.28588
ENSMUSG00000035297	Cops4	1993	2184	1951	1907	2206	1420	-0.222649	0.285981
ENSMUSG00000014030	Pax5	0	0	0	1	4	0	Inf	0.286226
ENSMUSG00000026255	Efhd1	0	0	0	1	4	0	Inf	0.286226
ENSMUSG00000048763	Hoxb3	0	0	0	1	4	0	Inf	0.286226
ENSMUSG00000029433	Diablo	28	40	28	24	37	12	-0.47303	0.286306
ENSMUSG00000038146	Notch3	65	89	62	77	109	96	0.317662	0.286312
ENSMUSG00000024958	Gpr137	573	450	415	503	546	792	0.294446	0.286325
ENSMUSG00000087141	Plcxd2	107	143	106	118	124	54	-0.337935	0.286355
ENSMUSG00000073434	Wdr90	783	879	609	904	944	929	0.230552	0.286573
ENSMUSG00000041958	Pigs	1088	964	853	1023	1111	1411	0.223338	0.286782
ENSMUSG00000021044	Adck1	169	180	146	216	186	220	0.267502	0.287072
ENSMUSG00000059439	Bcas3	257	259	245	283	347	315	0.238551	0.28744
ENSMUSG00000002007	Srpk3	3	9	8	11	15	10	0.757063	0.287514
ENSMUSG00000056718	Gm13199	14	18	17	17	10	6	-0.64222	0.287987
ENSMUSG00000042650	Alkbh5	3621	3452	2859	3940	3911	4207	0.21666	0.288032
ENSMUSG00000038949	Cnst	771	961	693	1061	1046	855	0.224642	0.288313
ENSMUSG00000030880	Polr3e	559	613	504	523	529	448	-0.227691	0.28881
ENSMUSG00000042807	Hecw2	4	6	6	0	5	2	-1.30724	0.28888
ENSMUSG00000009905	Kdsr	1601	1696	1320	1926	2079	1612	0.216692	0.288962
ENSMUSG00000039474	Wfs1	412	370	382	443	454	536	0.228643	0.288976
ENSMUSG00000054509	Parp4	276	293	237	390	315	294	0.246684	0.289252
ENSMUSG00000063975	Slco1a5	10	9	14	9	6	5	-0.811737	0.289328
ENSMUSG00000009092	Derl3	69	64	54	74	75	97	0.333692	0.28942
ENSMUSG00000044636	Csrnp2	350	349	296	394	430	404	0.236308	0.289821
ENSMUSG00000021694	Ercc8	227	248	203	213	207	176	-0.252855	0.28994
ENSMUSG00000019027	Dnah1	8	4	4	3	4	0	-1.27128	0.289952
ENSMUSG00000078880	Gm14308	5	1	4	0	0	3	-1.80196	0.290261
ENSMUSG00000022676	Snai2	735	913	769	740	767	666	-0.224406	0.290493
ENSMUSG00000012422	Tmem167	1336	1588	1480	1356	1622	998	-0.227002	0.290497
ENSMUSG00000038524	Fchsd1	149	172	131	185	174	210	0.270878	0.290521
ENSMUSG00000038253	Hoxa5	173	163	125	187	195	198	0.270562	0.290529
ENSMUSG00000066357	Wdr6	3655	3503	3076	3718	4018	4678	0.212723	0.29054
ENSMUSG00000008540	Mgst1	13	9	11	4	9	7	-0.807613	0.29063
ENSMUSG00000018774	Cd68	57	52	57	88	71	61	0.331752	0.290815
ENSMUSG00000027684	Mecom	134	183	205	167	169	85	-0.400369	0.290963
ENSMUSG00000072612	Gm10382	4	9	3	1	3	3	-1.24017	0.290964
ENSMUSG00000020149	Rab1a	3313	3734	3416	3260	3683	2533	-0.218985	0.290989
ENSMUSG00000068264	Ap5s1	330	280	286	318	329	478	0.26067	0.291112
ENSMUSG00000052373	Mpp3	0	0	2	4	4	1	1.95425	0.291138
ENSMUSG00000052819	Best2	5	8	11	5	3	5	-0.973452	0.291205
ENSMUSG00000047344	Lancl3	144	215	143	168	167	76	-0.355897	0.291399
ENSMUSG00000020889	Nr1d1	142	130	116	148	159	184	0.273934	0.291484
ENSMUSG00000033949	Trim36	120	120	109	121	96	82	-0.290629	0.291705
ENSMUSG00000043460	Elfn2	0	0	2	2	5	2	1.94385	0.292122
ENSMUSG00000002043	Trappc6a	313	222	180	246	288	451	0.407764	0.292223
ENSMUSG00000030823	9130019O22Rik	1	0	1	4	3	2	2.05691	0.292448
ENSMUSG00000029512	Ulk1	832	771	647	933	819	994	0.226443	0.292525
ENSMUSG00000032446	Eomes	4	3	11	13	10	10	0.746306	0.292571
ENSMUSG00000094282	Cfap73	0	1	1	5	3	1	2.06867	0.292668
ENSMUSG00000021756	Il6st	4676	5406	4568	4609	5017	3658	-0.213107	0.292771
ENSMUSG00000004035	Gstm7	51	21	30	35	46	75	0.547359	0.292808
ENSMUSG00000079092	Prl2c2	38	42	43	36	33	28	-0.419342	0.292809
ENSMUSG00000051000	Fam160a1	368	375	318	299	345	300	-0.237499	0.293219
ENSMUSG00000034424	Gcsh	2348	2208	1899	1849	1908	2086	-0.208498	0.293628
ENSMUSG00000022247	Brix1	360	432	389	378	434	200	-0.302521	0.293846
ENSMUSG00000074064	Mlycd	164	128	113	150	146	240	0.346389	0.29406
ENSMUSG00000045095	Magi1	404	372	308	467	447	420	0.236038	0.294124
ENSMUSG00000096001	2610528A11Rik	5	6	7	12	10	11	0.792925	0.294605
ENSMUSG00000034949	Zfr2	55	48	56	70	65	76	0.332622	0.294639
ENSMUSG00000018569	Cldn7	0	0	1	4	0	3	2.62966	0.294693
ENSMUSG00000093989	Rnasek	9	10	5	1	6	6	-0.9428	0.29474
ENSMUSG00000073775	Kti12	359	293	263	242	253	317	-0.235047	0.294828
ENSMUSG00000000942	Hoxa4	5	2	6	6	12	8	0.886142	0.294959
ENSMUSG00000048550	Thnsl1	45	55	59	71	93	47	0.318636	0.295218
ENSMUSG00000030315	Vgll4	649	602	546	513	509	591	-0.22178	0.295263
ENSMUSG00000052572	Dlg2	5	4	1	2	0	1	-1.73238	0.295445
ENSMUSG00000028441	1110017D15Rik	1	7	2	1	2	0	-1.80351	0.295744
ENSMUSG00000028409	Smu1	1994	2351	1894	1923	2191	1537	-0.213768	0.295912
ENSMUSG00000092118	Fancf	180	155	107	152	175	239	0.303868	0.29606
ENSMUSG00000027803	Wwtr1	2639	2697	2202	3034	3116	2985	0.212036	0.296165
ENSMUSG00000021763	BC067074	6	9	14	7	5	5	-0.86997	0.296401
ENSMUSG00000024870	Rab1b	5725	4543	4064	4983	5424	7709	0.276909	0.296619
ENSMUSG00000064360	mt-Nd3	24	26	26	29	36	43	0.431901	0.296716
ENSMUSG00000003545	Fosb	18	17	4	19	22	20	0.618539	0.296822
ENSMUSG00000025870	Arl10	341	295	240	323	315	443	0.245394	0.297283
ENSMUSG00000022096	Hr	766	657	570	783	757	891	0.224467	0.297799
ENSMUSG00000055271	9330161L09Rik	1	1	0	2	6	1	2.13922	0.297869
ENSMUSG00000020086	H2afy2	13	9	12	5	5	11	-0.766183	0.298053
ENSMUSG00000017009	Sdc4	2539	2397	1910	2544	2706	3044	0.21522	0.298055
ENSMUSG00000027185	Nat10	1130	1307	958	1058	1078	932	-0.209507	0.298155
ENSMUSG00000030718	Ppme1	2396	2587	1991	2478	2817	3153	0.213566	0.298303
ENSMUSG00000007039	Ddah2	1861	1536	1376	1643	1803	2568	0.271443	0.298357
ENSMUSG00000079557	March2	1191	866	807	975	1133	1533	0.284176	0.298475
ENSMUSG00000099913	Gm28551	0	0	1	3	3	1	2.59297	0.298491
ENSMUSG00000016552	Foxred2	83	82	90	90	130	108	0.280182	0.298614
ENSMUSG00000107877	Gm43951	23	28	11	22	16	4	-0.604456	0.29864
ENSMUSG00000024158	Hagh	1570	1240	1092	1371	1474	1908	0.223409	0.298655
ENSMUSG00000028345	Tex10	998	1150	982	1078	1097	635	-0.228851	0.298912
ENSMUSG00000011751	Sptbn4	6	11	4	16	8	13	0.787237	0.29928
ENSMUSG00000027811	4930579G24Rik	669	617	554	701	758	786	0.219731	0.299372
ENSMUSG00000037601	Nme1	619	547	446	435	456	556	-0.216242	0.299423
ENSMUSG00000060036	Rpl3	21215	18143	16139	14421	15797	20261	-0.200161	0.299437
ENSMUSG00000057069	Ero1lb	411	499	450	546	669	450	0.214055	0.299714
ENSMUSG00000027405	Nop56	5167	5894	4782	5031	5435	3934	-0.20759	0.300258
ENSMUSG00000020648	Dus4l	50	76	59	57	67	23	-0.410554	0.300291
ENSMUSG00000048232	Fbxo10	462	457	351	522	484	550	0.233578	0.300336
ENSMUSG00000027108	Ola1	2082	2510	2282	2217	2445	1574	-0.21771	0.30034
ENSMUSG00000074738	Fndc10	7	7	11	7	13	25	0.755622	0.300626
ENSMUSG00000040852	Plekhh2	605	790	647	671	730	393	-0.261671	0.300637
ENSMUSG00000022952	Runx1	471	498	354	535	572	513	0.231302	0.300688
ENSMUSG00000031828	Klhl36	79	82	77	78	96	133	0.297649	0.300715
ENSMUSG00000015568	Lpl	120	154	166	148	143	71	-0.368036	0.30081
ENSMUSG00000021595	Nsun2	4061	4740	4138	4144	4297	3317	-0.210569	0.300865
ENSMUSG00000031162	Gata1	0	1	0	0	2	5	2.82069	0.300896
ENSMUSG00000024097	Srsf7	4515	4801	4022	4174	4414	3534	-0.206839	0.300904
ENSMUSG00000022748	Cmss1	381	369	316	286	310	355	-0.229844	0.30097
ENSMUSG00000038775	Vill	17	24	13	15	28	37	0.512847	0.301517
ENSMUSG00000024799	Tm7sf2	250	198	162	217	244	297	0.254175	0.301558
ENSMUSG00000027523	Gnas	158	144	123	162	179	193	0.264676	0.3017
ENSMUSG00000053111	Fank1	1	0	0	0	3	4	2.78414	0.301823
ENSMUSG00000025962	Fastkd2	68	92	78	73	89	15	-0.512305	0.3019
ENSMUSG00000023978	Prph2	0	1	0	3	3	1	2.81019	0.30202
ENSMUSG00000040270	Bach2	204	282	199	178	226	201	-0.245684	0.302041
ENSMUSG00000042079	Hnrnpf	7801	7505	6257	6345	6727	6545	-0.201668	0.302125
ENSMUSG00000095362	Gm14325	74	85	100	92	157	93	0.306268	0.302148
ENSMUSG00000004798	Ulk2	419	505	457	550	681	458	0.212432	0.302278
ENSMUSG00000026657	Frmd4a	678	827	669	974	912	760	0.215532	0.302343
ENSMUSG00000030207	Fam234b	142	148	131	164	185	180	0.259509	0.302365
ENSMUSG00000038648	Creb3l2	1021	905	878	1139	1151	1116	0.21069	0.302402
ENSMUSG00000000561	Wdr77	785	840	750	700	793	650	-0.220768	0.302475
ENSMUSG00000020078	Vps26a	2851	3109	2822	2761	3178	2039	-0.214425	0.302515
ENSMUSG00000024787	Snx15	809	760	684	811	853	1077	0.217307	0.302584
ENSMUSG00000023019	Gpd1	16	13	11	18	30	14	0.557379	0.302624
ENSMUSG00000026159	Agfg1	1952	2298	1940	2045	2228	1345	-0.21359	0.302828
ENSMUSG00000041453	Rpl21	2027	2024	1860	1730	1914	1720	-0.211496	0.303095
ENSMUSG00000006154	Eps8l1	6	5	5	6	10	14	0.836745	0.303291
ENSMUSG00000020447	Npc1l1	4	7	5	11	10	9	0.840301	0.303366
ENSMUSG00000053007	Creb5	99	126	93	122	152	130	0.277867	0.303399
ENSMUSG00000020186	Csrp2	546	394	349	413	547	706	0.308751	0.303426
ENSMUSG00000045275	Lca5l	27	39	21	26	28	12	-0.458308	0.303752
ENSMUSG00000032652	Crebl2	177	224	155	154	219	110	-0.274163	0.304076
ENSMUSG00000056608	Chd9	324	329	258	290	300	221	-0.233433	0.304126
ENSMUSG00000021215	Net1	1362	1506	1231	1655	1736	1575	0.209502	0.304267
ENSMUSG00000026826	Nr4a2	95	93	64	69	77	67	-0.30164	0.304308
ENSMUSG00000020873	Slc35b1	1611	1722	1399	1328	1487	1477	-0.20709	0.304393
ENSMUSG00000042842	Serpinb6b	475	632	513	519	587	349	-0.229503	0.304402
ENSMUSG00000039193	Nlrc4	7	10	8	8	3	3	-0.894591	0.304499
ENSMUSG00000063531	Sema3e	680	760	626	642	781	440	-0.222937	0.304503
ENSMUSG00000037379	Spon2	218	152	157	126	160	176	-0.258541	0.304768
ENSMUSG00000090236	Car15	4	3	2	8	8	4	1.09548	0.304926
ENSMUSG00000028854	Slc9a1	1374	1193	1014	1454	1372	1514	0.215488	0.305264
ENSMUSG00000028550	Atg4c	257	271	197	289	346	261	0.240902	0.305386
ENSMUSG00000037979	Ccdc92	703	609	549	706	669	891	0.22141	0.305433
ENSMUSG00000033256	Shf	218	197	186	196	244	306	0.243394	0.305498
ENSMUSG00000070331	Qrich2	4	3	0	3	4	10	1.2844	0.305653
ENSMUSG00000025176	Hoga1	98	94	67	107	108	117	0.301144	0.305771
ENSMUSG00000028134	Ptbp2	592	695	597	595	674	429	-0.224497	0.306208
ENSMUSG00000036461	Elf1	752	892	750	1060	1045	803	0.210126	0.306278
ENSMUSG00000034659	Tmem109	2866	2329	2173	2636	2715	3551	0.209066	0.306332
ENSMUSG00000026740	Dnajc1	618	658	553	582	585	481	-0.218614	0.30647
ENSMUSG00000039936	Pik3cd	267	273	241	308	295	360	0.236464	0.306537
ENSMUSG00000021890	Eaf1	1650	1636	1383	1897	1862	1890	0.209698	0.30679
ENSMUSG00000007777	0610009B22Rik	399	358	310	411	458	439	0.227573	0.306905
ENSMUSG00000061111	Mcrip1	1020	915	914	1011	1026	1420	0.210931	0.306943
ENSMUSG00000032418	Me1	2771	2781	2353	2275	2469	2445	-0.203663	0.307065
ENSMUSG00000019992	Mtfr2	403	426	365	512	511	438	0.222576	0.30708
ENSMUSG00000078588	Ccdc24	5	6	6	2	2	4	-1.15742	0.307178
ENSMUSG00000078486	Perm1	54	56	39	70	90	40	0.356771	0.307197
ENSMUSG00000062825	Actg1	34141	31929	29048	27301	28238	31188	-0.20033	0.307267
ENSMUSG00000035673	Sbno2	1123	1150	935	1207	1278	1403	0.213285	0.30727
ENSMUSG00000035378	Shq1	257	222	229	190	206	231	-0.246771	0.307336
ENSMUSG00000016206	H2-M3	207	138	124	112	119	168	-0.290902	0.307452
ENSMUSG00000035759	Bbs10	31	66	50	26	56	30	-0.47888	0.307551
ENSMUSG00000037681	Esyt3	1	2	3	0	11	6	1.36838	0.307557
ENSMUSG00000019505	Ubb	12130	11080	9964	12107	13142	14736	0.202967	0.307615
ENSMUSG00000031847	1700030J22Rik	21	21	21	43	26	22	0.461816	0.307671
ENSMUSG00000050947	Amigo1	113	122	67	116	122	146	0.298395	0.307691
ENSMUSG00000052139	Babam2	202	216	192	154	196	188	-0.253129	0.30794
ENSMUSG00000009246	Trpm5	8	6	5	11	12	11	0.778105	0.308149
ENSMUSG00000036073	Galt	271	264	268	278	344	367	0.225673	0.30816
ENSMUSG00000026500	Cox20	6	8	13	17	23	6	0.651432	0.308193
ENSMUSG00000090891	D6Ertd527e	7	4	6	1	6	1	-1.20355	0.308227
ENSMUSG00000037214	Thap1	236	218	194	255	258	289	0.242071	0.30842
ENSMUSG00000031145	Prickle3	2	4	0	0	10	7	1.48177	0.308422
ENSMUSG00000030790	Adm	18	19	16	17	9	11	-0.576798	0.308493
ENSMUSG00000034271	Jdp2	529	461	453	353	448	496	-0.224908	0.308498
ENSMUSG00000033021	Gmppa	1021	996	930	1029	1244	1299	0.206393	0.308531
ENSMUSG00000027894	Slc6a17	312	291	244	351	312	379	0.237764	0.30856
ENSMUSG00000091512	Lamtor3	1993	1871	1514	1575	1692	1620	-0.201899	0.308638
ENSMUSG00000021392	Nol8	57	131	95	98	81	14	-0.629611	0.308686
ENSMUSG00000020895	Tmem107	255	247	185	232	278	339	0.245796	0.308997
ENSMUSG00000038056	Kmt2c	354	420	277	327	361	252	-0.223129	0.309043
ENSMUSG00000035042	Ccl5	40	38	34	34	68	50	0.363192	0.309168
ENSMUSG00000074483	Bglap	7	6	4	4	4	0	-1.15431	0.309248
ENSMUSG00000022428	Cby1	1267	1020	934	1037	1310	1582	0.221324	0.309327
ENSMUSG00000078905	Gm14393	5	8	4	2	4	2	-1.15252	0.309453
ENSMUSG00000032377	Plscr4	238	282	236	357	335	240	0.231761	0.309479
ENSMUSG00000107283	Mpv17	797	714	629	723	840	1036	0.215548	0.309868
ENSMUSG00000053931	Cnn3	6168	6092	5316	5119	5892	5012	-0.203281	0.31009
ENSMUSG00000021273	Fdft1	2590	2161	1921	1841	1921	2308	-0.199584	0.310155
ENSMUSG00000028633	Ctps	2945	3249	2850	2748	2962	2525	-0.206495	0.310198
ENSMUSG00000051367	Six1	408	400	337	315	326	385	-0.222252	0.310358
ENSMUSG00000048332	Lhfp	1717	1580	1340	1281	1419	1513	-0.203048	0.310423
ENSMUSG00000021947	Cryl1	49	46	44	70	50	65	0.347958	0.310672
ENSMUSG00000074916	Chst14	651	560	476	589	662	802	0.220878	0.310771
ENSMUSG00000015837	Sqstm1	16189	14188	13175	11708	12312	15722	-0.197563	0.311077
ENSMUSG00000010609	Psen2	112	101	92	125	132	130	0.275788	0.31123
ENSMUSG00000016942	Tmprss6	5	6	3	9	7	11	0.906549	0.311305
ENSMUSG00000078941	Ak6	586	564	471	421	536	504	-0.217397	0.311939
ENSMUSG00000022965	Ifngr2	1583	1263	1072	1363	1504	1870	0.213365	0.311967
ENSMUSG00000034854	Mfsd12	292	245	228	287	283	372	0.236374	0.312037
ENSMUSG00000003585	Sec14l2	193	205	177	221	233	259	0.243129	0.312039
ENSMUSG00000028693	Nasp	2389	2658	2209	2210	2579	1818	-0.206801	0.312041
ENSMUSG00000029777	Gars	5967	6213	5349	5165	5486	5338	-0.200728	0.312142
ENSMUSG00000036840	Siah1a	602	516	435	387	452	560	-0.212734	0.312159
ENSMUSG00000037846	Rtkn2	302	278	254	244	255	244	-0.23511	0.312445
ENSMUSG00000019970	Sgk1	1017	987	903	1053	1405	1062	0.20168	0.312471
ENSMUSG00000032763	Ilvbl	830	650	583	725	769	1051	0.241758	0.31296
ENSMUSG00000042198	Chchd7	599	560	516	604	645	788	0.21532	0.312979
ENSMUSG00000036402	Gng12	1535	1781	1452	1525	1599	1212	-0.206587	0.313105
ENSMUSG00000021243	Fcf1	305	334	397	317	375	170	-0.357164	0.31325
ENSMUSG00000027291	Vps39	886	969	866	1109	1243	943	0.20266	0.313532
ENSMUSG00000032279	Idh3a	3012	3615	2967	2984	3384	2378	-0.205527	0.31355
ENSMUSG00000015961	Adss	2154	2456	2054	2192	2345	1532	-0.206812	0.313609
ENSMUSG00000060121	Gemin2	311	319	276	257	302	250	-0.233977	0.313638
ENSMUSG00000028988	Ctnnbip1	801	676	629	792	785	978	0.214258	0.313691
ENSMUSG00000017754	Pltp	221	158	187	164	147	188	-0.252442	0.313733
ENSMUSG00000044177	Wfikkn2	702	913	674	747	762	563	-0.210543	0.313734
ENSMUSG00000031595	Pdgfrl	102	68	71	66	65	73	-0.306034	0.314087
ENSMUSG00000037353	Letmd1	332	353	274	382	382	411	0.23072	0.314153
ENSMUSG00000020108	Ddit4	1396	1142	1077	1380	1236	1770	0.216554	0.314216
ENSMUSG00000029104	Htt	1251	1618	1179	1847	1704	1339	0.20814	0.314403
ENSMUSG00000074886	Grk6	3090	2763	2386	2334	2300	2876	-0.195989	0.314648
ENSMUSG00000024038	Ndufv3	781	703	580	715	826	963	0.216192	0.31465
ENSMUSG00000076432	Ywhaq	3334	3691	3117	3125	3440	2685	-0.203486	0.314841
ENSMUSG00000039055	Eme1	688	603	562	732	794	724	0.210869	0.314888
ENSMUSG00000037845	Fdxacb1	58	26	48	34	37	35	-0.400269	0.314939
ENSMUSG00000029456	Acad10	48	46	24	51	60	48	0.380464	0.315041
ENSMUSG00000032560	Dnajc13	734	996	884	856	929	452	-0.30461	0.315047
ENSMUSG00000052364	B630019K06Rik	15	13	7	24	20	11	0.604166	0.315129
ENSMUSG00000048280	Zfp738	67	115	80	74	100	20	-0.51414	0.315282
ENSMUSG00000020424	Castor1	214	207	216	167	187	210	-0.250201	0.315361
ENSMUSG00000025494	Sigirr	1158	1002	898	1061	1122	1522	0.213762	0.315414
ENSMUSG00000002058	Unc119	930	701	694	828	860	1143	0.219328	0.315481
ENSMUSG00000005871	Apc	396	313	261	285	318	265	-0.223864	0.315568
ENSMUSG00000022346	Myc	2151	2108	1928	2253	2737	2469	0.197964	0.315609
ENSMUSG00000078771	Evi2a	5	7	4	14	14	2	0.841803	0.315704
ENSMUSG00000098923	Tmem185b	568	507	440	478	612	778	0.237637	0.315734
ENSMUSG00000042505	Sdhaf3	67	63	72	48	63	58	-0.339217	0.315838
ENSMUSG00000060601	Nr1h2	1300	1113	963	1218	1297	1565	0.210621	0.315878
ENSMUSG00000053398	Phgdh	21173	16854	15389	13452	14329	20168	-0.217755	0.316085
ENSMUSG00000061536	Sec22c	790	804	631	688	642	685	-0.204484	0.316231
ENSMUSG00000049907	Rasl11b	38	30	25	39	53	36	0.393157	0.316555
ENSMUSG00000020950	Foxg1	1534	1420	1224	1156	1341	1304	-0.20331	0.316634
ENSMUSG00000021660	Btf3	5248	5449	4926	4837	5608	3823	-0.205291	0.316891
ENSMUSG00000025059	Gk	1026	1335	1058	1118	1242	691	-0.237651	0.317101
ENSMUSG00000022914	Brwd1	363	441	390	342	407	324	-0.229233	0.31713
ENSMUSG00000024308	Tapbp	3771	3470	3124	3535	3949	4989	0.20141	0.317587
ENSMUSG00000038508	Gdf15	160	125	131	150	152	218	0.25485	0.317692
ENSMUSG00000049775	Tmsb4x	424	407	366	319	411	346	-0.225678	0.31775
ENSMUSG00000033065	Pfkm	1261	1226	1080	1341	1443	1523	0.204771	0.317842
ENSMUSG00000026864	Hspa5	36401	40869	39535	36473	41727	28627	-0.207576	0.317925
ENSMUSG00000027193	Api5	3272	4019	3315	3374	3895	2414	-0.205258	0.317965
ENSMUSG00000055116	Arntl	207	242	197	271	301	225	0.232616	0.318412
ENSMUSG00000021737	Psmd6	4355	4271	3736	3700	4133	3458	-0.200361	0.318514
ENSMUSG00000022105	Rb1	56	97	91	95	101	116	0.275755	0.318753
ENSMUSG00000035476	Tab3	92	98	80	64	116	38	-0.391007	0.318783
ENSMUSG00000042293	Gm5617	9	10	10	12	22	13	0.609527	0.318926
ENSMUSG00000041313	Slc7a1	2255	2400	1943	2096	2014	1908	-0.197653	0.319016
ENSMUSG00000034243	Golgb1	556	559	381	405	471	474	-0.206274	0.319033
ENSMUSG00000002908	Kcnn1	4	0	2	1	5	10	1.33477	0.319053
ENSMUSG00000023032	Slc4a8	252	267	272	316	343	312	0.218808	0.319252
ENSMUSG00000032062	2310030G06Rik	1	4	3	1	1	0	-2.09123	0.319357
ENSMUSG00000026987	Baz2b	614	718	541	568	628	499	-0.210492	0.319488
ENSMUSG00000030031	Kbtbd8	16	17	25	15	22	2	-0.685529	0.319632
ENSMUSG00000031758	Cdyl2	1	1	2	2	5	5	1.46943	0.319641
ENSMUSG00000023048	Prr13	2077	1881	1680	1994	2150	2647	0.203456	0.319654
ENSMUSG00000028795	Ccdc28b	175	171	120	193	183	204	0.259837	0.319847
ENSMUSG00000047146	Tet1	57	83	64	65	74	28	-0.365537	0.319961
ENSMUSG00000102030	Gm29106	2	3	3	0	2	0	-2.13966	0.320007
ENSMUSG00000031701	Dnaja2	8314	8281	7103	7135	7677	6861	-0.19689	0.320142
ENSMUSG00000053797	Krt16	2	2	0	4	1	7	1.60438	0.32033
ENSMUSG00000095567	Noc2l	1854	1686	1477	1536	1424	1613	-0.197294	0.320424
ENSMUSG00000021391	Cenpp	412	404	368	346	380	339	-0.22347	0.320458
ENSMUSG00000021023	1110008L16Rik	90	142	101	108	113	67	-0.279462	0.320471
ENSMUSG00000062248	Cks2	1607	1574	1311	1313	1545	1235	-0.202644	0.320607
ENSMUSG00000026792	Lrsam1	284	313	255	347	359	338	0.22657	0.320682
ENSMUSG00000022803	Popdc2	1	5	2	1	0	1	-2.02114	0.320853
ENSMUSG00000059895	Ptp4a3	242	250	170	172	187	229	-0.226876	0.320914
ENSMUSG00000032128	Robo3	4	2	2	0	1	1	-2.07417	0.321012
ENSMUSG00000041426	Hibch	298	318	301	299	302	220	-0.23431	0.321072
ENSMUSG00000032263	Bckdhb	588	491	426	396	474	489	-0.212147	0.321126
ENSMUSG00000024516	Sec11c	566	582	452	458	520	468	-0.210768	0.321189
ENSMUSG00000029228	Lnx1	7	9	7	7	18	14	0.684133	0.321219
ENSMUSG00000034157	Cipc	492	532	434	403	455	458	-0.214452	0.321242
ENSMUSG00000020921	Tmem101	695	568	517	599	678	917	0.238424	0.321271
ENSMUSG00000016534	Lamp2	5447	6659	5901	5779	6683	3776	-0.227072	0.32147
ENSMUSG00000096094	A630095N17Rik	8	3	3	1	4	1	-1.30397	0.321733
ENSMUSG00000020423	Btg2	290	266	203	289	321	322	0.235425	0.321762
ENSMUSG00000073733	Rsg1	43	65	49	47	50	32	-0.355078	0.321798
ENSMUSG00000029627	Zkscan14	114	77	88	111	110	133	0.27427	0.321829
ENSMUSG00000045251	Zfp688	114	117	116	107	143	198	0.296022	0.321851
ENSMUSG00000025613	Cct8	4227	6029	5244	5061	5474	2772	-0.299517	0.321902
ENSMUSG00000028104	Polr3gl	248	266	216	289	296	312	0.232333	0.32192
ENSMUSG00000069273	Hist1h3e	4	1	5	9	6	6	0.963612	0.321953
ENSMUSG00000025855	Prkar1b	12	12	12	10	26	20	0.552382	0.321994
ENSMUSG00000096883	Shisa8	1	3	6	8	8	5	0.940649	0.322006
ENSMUSG00000034429	Zfp707	220	199	178	207	236	294	0.23855	0.322337
ENSMUSG00000004936	Map2k1	2578	2334	2050	2490	2789	3095	0.200786	0.322489
ENSMUSG00000033124	Atg9a	530	544	455	606	591	659	0.215192	0.322567
ENSMUSG00000074577	Ripor3	1	2	1	3	7	2	1.51047	0.322613
ENSMUSG00000035310	Lin54	646	797	685	693	783	443	-0.225447	0.322719
ENSMUSG00000028255	Clca1	23	20	20	21	22	3	-0.536102	0.322744
ENSMUSG00000023961	Enpp4	536	704	559	766	916	533	0.225887	0.322779
ENSMUSG00000038521	C1s1	32	39	23	27	35	11	-0.430788	0.32288
ENSMUSG00000002550	Uck1	1420	1218	1068	1290	1355	1829	0.209697	0.322933
ENSMUSG00000054364	Rhob	1501	1341	1276	1367	1637	1957	0.199949	0.323223
ENSMUSG00000056888	Glipr1	1	9	4	0	2	4	-1.28025	0.32326
ENSMUSG00000040483	Xaf1	92	112	85	109	151	106	0.269663	0.323341
ENSMUSG00000027861	Casq2	2	3	6	2	1	1	-1.56777	0.323343
ENSMUSG00000046679	C87436	188	215	206	191	188	161	-0.248457	0.323372
ENSMUSG00000044167	Foxo1	250	308	261	228	256	248	-0.232876	0.323434
ENSMUSG00000027489	Necab3	55	98	60	111	98	68	0.317505	0.323673
ENSMUSG00000002580	Mien1	26	25	11	24	30	35	0.480558	0.323707
ENSMUSG00000039004	Bmp6	6	5	7	2	2	5	-1.07653	0.323969
ENSMUSG00000029167	Ppargc1a	2	8	8	4	4	1	-1.1016	0.324056
ENSMUSG00000030083	Abtb1	200	161	179	188	230	250	0.232029	0.32411
ENSMUSG00000022947	Cbr3	32	24	10	26	31	37	0.474176	0.324127
ENSMUSG00000027713	1810062G17Rik	10	9	13	10	7	3	-0.767679	0.32418
ENSMUSG00000050555	Hyls1	266	279	243	242	308	152	-0.243507	0.324296
ENSMUSG00000008129	4930432K21Rik	29	29	42	34	50	52	0.349039	0.324379
ENSMUSG00000030592	Ryr1	6	2	2	8	6	7	1.02483	0.324409
ENSMUSG00000052155	Acvr2a	185	265	221	231	229	84	-0.380872	0.324531
ENSMUSG00000024176	Sox8	2	2	4	7	1	10	1.08575	0.324593
ENSMUSG00000020696	Rffl	211	258	210	279	322	234	0.226499	0.324694
ENSMUSG00000024360	Etf1	2802	3327	2853	2868	3244	2101	-0.203615	0.324783
ENSMUSG00000099689	Zfp383	120	132	120	120	113	91	-0.271122	0.324882
ENSMUSG00000019539	Rcn3	966	821	809	846	1009	1337	0.229999	0.324896
ENSMUSG00000005125	Ndrg1	358	352	340	406	411	463	0.215387	0.325029
ENSMUSG00000039982	Dtx4	1042	956	876	862	864	889	-0.203646	0.325086
ENSMUSG00000030987	Stim1	1171	1003	967	1186	1166	1435	0.203363	0.325147
ENSMUSG00000057110	Cntrl	264	327	283	296	312	148	-0.286217	0.325183
ENSMUSG00000022656	Nectin3	620	591	635	552	631	490	-0.221396	0.325335
ENSMUSG00000024423	Impact	565	985	874	771	847	208	-0.496455	0.325524
ENSMUSG00000039713	Plekhg5	369	348	268	382	372	448	0.228576	0.325577
ENSMUSG00000022754	Tmem45a	680	630	579	705	829	752	0.204662	0.325602
ENSMUSG00000034205	Loxl2	2181	2331	1979	2537	2678	2587	0.197498	0.325617
ENSMUSG00000020180	Snrpd3	2871	2654	2439	2357	2684	2241	-0.2001	0.325806
ENSMUSG00000036002	Fam214b	341	331	315	403	364	437	0.218933	0.326103
ENSMUSG00000013033	Adgrl1	1179	1093	872	1195	1294	1301	0.207024	0.326205
ENSMUSG00000031352	Hccs	1405	1560	1520	1436	1591	1066	-0.210637	0.326486
ENSMUSG00000031708	Tecr	5679	5270	4853	5474	6066	7416	0.195436	0.326491
ENSMUSG00000054733	Msra	224	158	140	192	231	223	0.244243	0.3265
ENSMUSG00000032540	Abhd5	695	671	563	548	646	556	-0.208325	0.32669
ENSMUSG00000023045	Soat2	10	17	5	5	6	9	-0.708633	0.32684
ENSMUSG00000079283	2310009B15Rik	248	214	165	228	242	302	0.242547	0.326887
ENSMUSG00000024726	Carnmt1	694	832	763	708	813	559	-0.215579	0.326896
ENSMUSG00000035085	1700020L24Rik	18	23	18	19	28	38	0.460301	0.326976
ENSMUSG00000041035	Gm17018	499	419	397	457	508	632	0.214031	0.326989
ENSMUSG00000004233	Wars2	236	240	212	216	227	170	-0.237511	0.327112
ENSMUSG00000037161	Mgarp	2	6	3	3	0	1	-1.48606	0.327163
ENSMUSG00000020628	Trappc12	440	423	433	476	569	529	0.204266	0.327358
ENSMUSG00000004043	Stat5a	542	567	520	622	606	745	0.208423	0.327386
ENSMUSG00000024349	Tmem173	599	493	471	542	618	734	0.210188	0.327478
ENSMUSG00000035877	Zhx3	380	467	368	536	516	425	0.214422	0.32748
ENSMUSG00000116165	Pdxp	44	37	51	42	60	73	0.320688	0.327733
ENSMUSG00000038855	Itpkb	1437	1302	1056	1483	1473	1612	0.20625	0.327806
ENSMUSG00000003526	Prodh	109	94	84	66	93	88	-0.28581	0.327897
ENSMUSG00000030720	Cln3	24	15	9	24	37	13	0.565622	0.327916
ENSMUSG00000005699	Pard6a	303	238	223	268	281	390	0.234705	0.327944
ENSMUSG00000025489	Ifitm5	15	2	4	2	4	3	-1.28263	0.327963
ENSMUSG00000063524	Eno1	55065	45875	41642	49513	52185	71741	0.219855	0.328206
ENSMUSG00000044148	1810030O07Rik	845	982	837	849	925	651	-0.208297	0.32841
ENSMUSG00000026102	Inpp1	461	494	485	604	646	496	0.201179	0.3285
ENSMUSG00000074139	1700057G04Rik	3	2	1	9	4	2	1.28871	0.328514
ENSMUSG00000046191	Pcdhb20	13	12	13	6	14	5	-0.699242	0.328537
ENSMUSG00000024066	Xdh	1920	2233	1891	2001	1894	1631	-0.198334	0.328655
ENSMUSG00000024339	Tap2	124	115	108	159	128	148	0.260581	0.328796
ENSMUSG00000020034	Tcp11l2	34	35	41	42	57	49	0.34209	0.329187
ENSMUSG00000004040	Stat3	1313	1299	1209	1537	1640	1420	0.194988	0.329223
ENSMUSG00000020300	Cpeb4	373	444	408	498	536	454	0.205766	0.3294
ENSMUSG00000039307	Hexdc	202	200	169	251	231	222	0.237152	0.329862
ENSMUSG00000000738	Spg7	1045	994	864	1013	1224	1260	0.20101	0.330168
ENSMUSG00000023307	March5	3843	3729	3256	3027	3400	3493	-0.193806	0.330246
ENSMUSG00000057561	Eif1a	1459	1776	1636	1628	1765	745	-0.316042	0.330262
ENSMUSG00000033880	Lgals3bp	1179	1109	1105	1254	1371	1458	0.19485	0.330315
ENSMUSG00000026955	Sapcd2	1096	905	826	756	822	998	-0.198498	0.33044
ENSMUSG00000005732	Ranbp1	2286	1908	1885	1719	1983	1859	-0.199679	0.33047
ENSMUSG00000003604	Aven	587	561	488	463	460	560	-0.205868	0.330492
ENSMUSG00000063810	Alms1	37	54	60	51	49	12	-0.524788	0.330581
ENSMUSG00000006471	Ndor1	88	108	72	93	74	63	-0.278122	0.330609
ENSMUSG00000005583	Mef2c	184	208	163	178	197	117	-0.243868	0.330738
ENSMUSG00000003872	Lin7b	18	43	24	27	39	60	0.510341	0.33075
ENSMUSG00000020720	Psmd12	2548	2974	2450	2629	2857	1814	-0.199072	0.330879
ENSMUSG00000044791	Setd2	472	456	350	330	423	402	-0.209882	0.331349
ENSMUSG00000033059	Pygb	2991	2756	2477	2921	3211	3731	0.195846	0.331362
ENSMUSG00000022992	Kansl2	3336	3281	2784	2662	2980	2971	-0.192995	0.331379
ENSMUSG00000028634	Hivep3	386	376	286	330	316	298	-0.211503	0.331496
ENSMUSG00000021510	Zfp729a	26	59	39	37	43	7	-0.590857	0.331554
ENSMUSG00000040034	Nup43	697	818	748	733	800	526	-0.212971	0.331564
ENSMUSG00000022234	Cct5	11446	11691	9700	9545	10615	9975	-0.19077	0.331581
ENSMUSG00000040612	Ildr2	650	787	633	687	708	487	-0.207609	0.331669
ENSMUSG00000023367	Tmem176a	1483	1262	1145	982	1156	1415	-0.196019	0.331721
ENSMUSG00000024142	Mlst8	369	399	305	417	433	455	0.219852	0.332027
ENSMUSG00000035211	Xrra1	2	3	8	5	10	10	0.806871	0.332425
ENSMUSG00000022241	Tars	3058	3082	2773	2650	2898	2619	-0.196549	0.332436
ENSMUSG00000053907	Mat2a	3433	4475	3417	3893	3952	2359	-0.220343	0.332498
ENSMUSG00000017144	Rnd3	320	404	361	343	411	149	-0.347351	0.332667
ENSMUSG00000029701	Rbm28	1608	2048	1862	1773	2023	1167	-0.232376	0.332674
ENSMUSG00000020308	Tpgs1	1017	792	676	832	954	1411	0.304725	0.332707
ENSMUSG00000025742	Prps2	1227	1430	1258	1309	1373	895	-0.204588	0.332766
ENSMUSG00000033029	1700088E04Rik	7	12	2	15	12	9	0.758303	0.333034
ENSMUSG00000039157	Fam102a	374	407	357	322	340	365	-0.216767	0.33316
ENSMUSG00000041058	Wwp1	187	276	298	190	300	110	-0.441316	0.333279
ENSMUSG00000079427	Mthfsl	49	34	28	36	50	63	0.36644	0.33335
ENSMUSG00000021501	Caml	917	859	813	941	1047	1130	0.198412	0.333351
ENSMUSG00000063065	Mapk3	4306	3766	3411	4108	4274	5372	0.195936	0.33362
ENSMUSG00000045211	Nudt18	485	397	348	425	454	637	0.240772	0.33365
ENSMUSG00000029638	Glcci1	6	2	5	11	9	5	0.854039	0.33393
ENSMUSG00000008384	Sertad1	1015	870	738	918	948	1365	0.240974	0.334093
ENSMUSG00000015312	Gadd45b	429	362	267	282	308	364	-0.205482	0.334156
ENSMUSG00000028069	Gpatch4	739	930	846	790	848	654	-0.210058	0.334165
ENSMUSG00000054256	Msi1	69	83	57	89	87	92	0.299732	0.33422
ENSMUSG00000020152	Actr2	3377	5086	4139	4065	4561	1792	-0.35393	0.334316
ENSMUSG00000094942	Gm3604	6	9	8	7	4	2	-0.894952	0.334561
ENSMUSG00000029560	Snx8	1122	1060	870	832	889	1065	-0.193844	0.334693
ENSMUSG00000022159	Rab2b	28	35	31	40	46	42	0.371449	0.334722
ENSMUSG00000064068	Mtx1	381	354	293	392	370	488	0.221759	0.334734
ENSMUSG00000066042	Med18	309	276	208	208	244	259	-0.217263	0.335062
ENSMUSG00000040495	Chrm4	2	6	5	5	12	8	0.849946	0.335093
ENSMUSG00000030041	M1ap	7	10	6	2	2	9	-0.865118	0.335229
ENSMUSG00000042279	H1foo	0	7	1	0	0	1	-2.99165	0.335234
ENSMUSG00000040287	Stac3	8	9	11	7	7	3	-0.811552	0.335536
ENSMUSG00000020393	Kremen1	838	737	671	872	849	985	0.20389	0.33561
ENSMUSG00000032463	Faim	755	599	606	550	586	647	-0.205378	0.335698
ENSMUSG00000042419	Nfkbil1	136	134	122	142	178	168	0.244498	0.335926
ENSMUSG00000033487	Fndc3a	372	454	349	398	417	247	-0.215596	0.336034
ENSMUSG00000033249	Hsf4	167	118	102	162	153	167	0.257999	0.336107
ENSMUSG00000031385	Plxnb3	6	13	12	13	26	10	0.561491	0.336116
ENSMUSG00000028811	Yars	2424	2296	2229	1983	2151	2236	-0.19682	0.336486
ENSMUSG00000014980	Tsen15	669	693	556	545	618	582	-0.202222	0.336546
ENSMUSG00000095440	Fignl2	18	12	8	14	16	28	0.565404	0.33663
ENSMUSG00000024590	Lmnb1	4806	4501	3801	3913	3892	4230	-0.18683	0.336869
ENSMUSG00000023175	Bsg	16108	12464	11668	13408	15406	21598	0.262017	0.336905
ENSMUSG00000020869	Lrrc59	12709	11932	10151	9726	10124	12126	-0.185256	0.336934
ENSMUSG00000043190	Rfesd	177	139	144	158	148	100	-0.252569	0.336962
ENSMUSG00000035237	Lcat	25	37	24	43	34	41	0.400108	0.337286
ENSMUSG00000049327	Kmt5a	4338	4063	3553	3520	3477	3978	-0.187874	0.337388
ENSMUSG00000030946	Lhpp	2	0	4	5	1	9	1.19922	0.337396
ENSMUSG00000062300	Nectin2	475	419	390	441	524	590	0.2082	0.33748
ENSMUSG00000058392	Rrp1b	699	816	754	775	724	569	-0.207546	0.337515
ENSMUSG00000028608	0610037L13Rik	397	471	399	414	438	295	-0.216304	0.337585
ENSMUSG00000068196	Col8a1	2507	3103	2460	2656	2945	1803	-0.196078	0.33763
ENSMUSG00000035790	Cep19	449	486	421	582	609	450	0.203929	0.337731
ENSMUSG00000022377	Asap1	1147	1295	1051	1039	1090	1065	-0.195773	0.337767
[truncated: 13,206 more rows]
